# Supplementary material for: A large-scale CRISPR screen reveals context-specific genetic regulation of retinal ganglion cell regeneration
Source: Development. 2024 Aug 12;151(15):dev202754. doi: 10.1242/dev.202754 (PMC11361637; doi:10.1242/dev.202754)
Supplement: Table S4. — For all genes tested in the large-scale crispant screen, we show the effect on RGC regeneration kinetics (percent change relative to wt controls), adjusted FDR p-value. Genes are separated as having a known (K), implicated (I), or unknown (U) role in retinal regeneration, as well as those having deleterious effects on development that precluded testing (nd). [file develop-151-202754-TableS4.xlsx]

## Sheet: Crispant Screen Results
Gene category	Targeted Gene(s)	Effect on RGC regen	Effect size (% change in RGC regen)	FDR adj. p-val (significance threshold ≤0.01)	Genes all	Genes per type (K/I/U)	Genes per effect (or trend)
KNOWN (K)	sox2	Enhanced	51.098	<0.0001	1	1	1
to regulate	ascl1a	Enhanced	37.03	<0.0001	2	2	2
retinal	lin28a	No effect (enhan. trend)	20.83	0.0463	3	3	1 (1)
regeneration	il6st	No effect	17.25	0.355	4	4	2
following	stat5a/b	No effect	14.55	0.3836	5,6	5,6	3,4
widespread	her6	No effect	14.04	0.1791	7	7	5
tissue	ptena/b	No effect	9.042	0.5085	8,9	8,9	6,7
damage	tgfb3	No effect	5.442	0.6721	10	10	8
	c7b	No effect	0.1797	0.9797	11	11	9
	mmp9	No effect	-1.764	0.8565	12	12	10
	neurod1	No effect	-1.96	0.8358	13	13	11
	stat3	No effect	-8.398	0.3061	14	14	12
	crlf1a	No effect	-10.68	0.5668	15	15	13
	hspd1	Inhibited	-52.8	<0.0001	16	16	1
	hmga1a	nd	nd	nd	17	17	1
	yap1	nd	nd	nd	18	18	2
	tgif1	nd	nd	nd	19	19	3
IMPLICATED (I)	lepb	Enhanced	53.78	0.0004	20	1	3
in regulating	tnfrsf11b	Enhanced	42.45	0.0019	21	2	4
retinal	olig2	Enhanced	39.4	<0.0001	22	3	5
regeneration	neurog1	Enhanced	37.63	<0.0001	23	4	6
following	fosab	Enhanced	36.79	0.0072	24	5	7
widespread	maff	No effect	19.03	0.1786	25	6	14
tissue	manf	No effect	8.895	0.5943	26	7	15
damage	nfixb	No effect	7.811	0.4814	27	8	16
	map4k4	No effect	1.631	0.8513	28	9	17
	cish	No effect	-2.357	0.8994	29	10	18
	pparg	No effect	-7.187	0.5875	30	11	19
	sox4a/b	No effect	-8.289	0.3953	31, 32	12,13	20,21
	rest	No effect	-11.53	0.415	33	14	22
	nfia	No effect	-12.11	0.1936	34	15	23
	pou4f2	No effect	-16.66	0.1109	35	16	24
	prdm1a	No effect	-19.2	0.1473	36	17	25
	hmgn2	No effect	-20.21	0.1272	37	18	26
	jak1	No effect (inhib. trend)	-20.39	0.0941	38	19	27 (1)
	ctnnb1	No effect (inhib. trend)	-28.58	0.0162	39	20	28 (2)
UNKNOWN (U)	nfasca	Enhanced	45.3	0.0009	40	1	8
function during	max	Enhanced	45.02	<0.0001	41	2	9
retinal	tubb4b	Enhanced	44.37	0.0012	42	3	10
regeneration	mink1	Enhanced	33.07	0.0102	43	4	11
(selected as	rbp4l	No effect (enhan. trend)	34.73	0.0229	44	5	29 (2)
genes of interst	sp6	No effect (enhan. trend)	32.17	0.0541	45	6	30 (3)
by scRNA-seq	ptmab	No effect (enhan. trend)	31.61	0.014	46	7	31 (4)
analysis)	tyr	No effect (enhan. trend)	17.24	0.0378	47	8	32 (5)
	sox3	No effect	25.13	0.1148	48	9	33
	mych	No effect	21.53	0.221	49	10	34
	hspa5	No effect	11.96	0.2713	50	11	35
	selenop	No effect	11.62	0.34	51	12	36
	ybx1	No effect	8.79	0.4093	52	13	37
	mt2	No effect	8.706	0.5111	53	14	38
	myca	No effect	7.333	0.6309	54	15	39
	cbfb	No effect	6.244	0.5578	55	16	40
	nfe2l3	No effect	5.946	0.592	56	17	41
	nfil3-2	No effect	5.074	0.7295	57	18	42
	lipib	No effect	4.327	0.7768	58	19	43
	gemin5	No effect	0.5948	0.9572	59	20	44
	ttf1	No effect	0.5662	0.9544	60	21	45
	hmgb2a	No effect	-0.3532	0.9823	61	22	46
	slc23a2	No effect	-0.7035	0.9603	62	23	47
	pax2a	No effect	-1.871	0.9367	63	24	48
	tnika/b	No effect	-3.03	0.8709	64,65	25,26	49,50
	pik3ip1	No effect	-3.438	0.7722	66	27	51
	irf2a	No effect	-3.645	0.7967	67	28	52
	atp1a1b	No effect	-7.509	0.5375	68	29	53
	pou2f2a	No effect	-9.425	0.141	69	30	54
	cpeb1a/b	No effect	-9.633	0.4959	70,71	31,32	55,56
	gstp1	No effect	-10.11	0.4188	72	33	57
	ilf3a/b	No effect	-10.53	0.1164	73,74	34,35	58,59
	rlbp1a	No effect	-12	0.3372	75	36	60
	glula	No effect	-13.29	0.3473	76	37	61
	apoeb	No effect	-13.29	0.1662	77	38	62
	faim2b	No effect	-16.67	0.2082	78	39	63
	myo1ea	No effect	-18.62	0.1476	79	40	64
	srrm3	No effect	-22.09	0.1185	80	41	65
	aqp1a.1	No effect (inhib. trend)	-25.17	0.0864	81	42	66 (3)
	mfc2a	No effect (inhib. trend)	-25.7	0.0923	82	43	67 (4)
	zgc:112334	No effect (inhib. trend)	-26.45	0.026	83	44	68 (5)
	isl1a	No effect (inhib. trend)	-28.64	0.0864	84	45	69 (6)
	met	No effect (inhib. trend)	-30.31	0.0267	85	46	70 (7)
	efhd1	No effect (inhib. trend)	-31.32	0.0402	86	47	71 (8)
	cahz	No effect (inhib. trend)	-35.33	0.0447	87	48	72 (9)
	atf6	Inhibitory	-30.87	0.0094	88	49	2
	cry3b	Inhibitory	-37.36	<0.0001	89	50	3
	hspd90b1	Inhibitory	-42.21	0.0015	90	51	4
	bmal2	Inhibitory	-46.06	0.0011	91	52	5
	mlc1	Inhibitory	-48.56	0.0002	92	53	6
	slc1a2b	Inhibitory	-55.94	<0.0001	93	54	7
	baxa	nd	nd	nd	94	55	4
	pax2a/b	nd	nd	nd	63,95	24,56	5,6
	ccn2a	nd	nd	nd	96	57	7
	mcf2a	nd	nd	nd	97	58	8
	smarca5	nd	nd	nd	98	59	9
	xbp1	nd	nd	nd	99	60	10
	bmp2b	nd	nd	nd	100	61	11
