# Supplementary material for: A large-scale CRISPR screen reveals context-specific genetic regulation of retinal ganglion cell regeneration
Source: Development. 2024 Aug 12;151(15):dev202754. doi: 10.1242/dev.202754 (PMC11361637; doi:10.1242/dev.202754)
Supplement: Table S5. — The specific effect(s) of "known" genes previously shown to have a role in regulating retinal regeneration in the context of a puncture wound (poke), optic nerve crush (ON crush), light damage (LD), NMDA, ouabain toxicity and/or RGC ablation are compared between the tested paradigms. The change in expression (<, >, no change), assay(s) performed, test (KD, KO, OE), effect(s) on proliferation, neurite outgrowth, and/or reporter detection, effect on regeneration, and reference links are provided. [file develop-151-202754-TableS5.xlsx]

## Sheet: Sheet1
Known Genes - previously shown to be required for retinal regeneration following widespread tissue damage
Gene(s)	Paradigm	DEG Δ	Assay(s)	Test	Effect on proliferation, neurite outgrowth, and/or reporter detection	Effect on Regeneration	Refs.
ascl1	Poke	>	Proliferation (BrdU)	KD	<Proliferation	nd	https://pubmed.ncbi.nlm.nih.gov/18234889/
	ON crush	>	Explant neurite outgowth	KD	<Neurite outgrowth	nd	https://pubmed.ncbi.nlm.nih.gov/22262907/
	LD	>	Proliferation (PCNA)	KD	<Proliferation	N/A	https://pubmed.ncbi.nlm.nih.gov/22886421/
	Ouabain	>	PCNA		<Proliferation	N/A
	Uninjured	N/A	BrdU	OE	>Proliferation	nd	https://www.ncbi.nlm.nih.gov/pmc/articles/PMC5830513/
	Poke	>	BrdU		No effect	nd
	RGC ablation	No Δ	Plate reader (YFP+ RGCs)	KO	>YFP	>RGC regen	here
			Imaging (YFP+ RGCs)		>YFP	>RGC regen
			PCNA		No effect	N/A
			EdU lineage trace (acute)		>GCL (RGCs)	RGC fate bias
			EdU lineage trace (2ndary)		<INL/ONL	>RGC fate bias
	Rod ablation	>	Plate reader (YFP+ Rods)		No effect	Normal RGC regen
		>	Imaging (YFP+ Rods)		No effect	Normal RGC regen
stat3	LD	>	PCNA	KD	<Proliferation	N/A	https://pubmed.ncbi.nlm.nih.gov/22886421/
	Ouabain	>	PCNA		<Proliferation	N/A
	LD	>	PCNA	Inhib	<Proliferation*	N/A	https://pubmed.ncbi.nlm.nih.gov/25339752/
	Poke	>**	BrdU	Inhib	<Proliferation	nd	https://pubmed.ncbi.nlm.nih.gov/25263554/
	Rod ablation	>	Plate reader (YFP+ Rods)	KO	<YFP	<Rod regen	https://pubmed.ncbi.nlm.nih.gov/37819938/
	RGC ablation	>	Plate reader (YFP+ RGCs)	KO	No effect	Normal RGC regen	here
lin28	Poke	>	BrdU	KD	<Proliferation	nd	https://pubmed.ncbi.nlm.nih.gov/20935637/
	LD	nd	PCNA	KD	<Proliferation	N/A	https://pubmed.ncbi.nlm.nih.gov/22886421/
	Ouabain		PCNA		<Proliferation	N/A
	RGC ablation	>	Plate reader (YFP+ RGCs)	KO	No effect	Normal RGC regen	here
tgfb3	Poke	<	BrdU	OE	<Proliferation	nd	https://pubmed.ncbi.nlm.nih.gov/32396062/
				KD	No effect	nd
	MNU	>	PCNA	Inhib	>Proliferation	N/A	https://www.ncbi.nlm.nih.gov/pmc/articles/PMC5120850/
	RGC ablation	>	Plate reader (YFP+ RGCs)	KO	No effect	Normal RGC regen	here
pten	Poke	***	BrdU/EdU	KD	>Proliferation	nd	https://pubmed.ncbi.nlm.nih.gov/36128720/
			PCNA	Inhib	>Proliferation	N/A
	RGC ablation	>	Plate reader (YFP+ RGCs)	KO	No effect	Normal RGC regen	here
c7	Rod ablation	>	Plate reader (YFP+ Rods)	KO	>YFP	>Rod regen	https://pubmed.ncbi.nlm.nih.gov/37819938/
	RGC ablation	>	Plate reader (YFP+ RGCs)	KO	No effect	Normal RGC regen	here
crlf1	LD	>	PCNA	KD	<Proliferation	N/A	https://pubmed.ncbi.nlm.nih.gov/36846595/
	Uninjured	N/A	EdU	OE	>Prolif. (ONL only)	nd
	RGC ablation	>	Plate reader (YFP+ RGCs)	KO	No effect	Normal RGC regen	here
neurod1	LD	>	BrdU/EdU	KD	>Proliferation	<Photoreceptor regen	https://www.ncbi.nlm.nih.gov/pmc/articles/PMC4654396/
	RGC ablation	>	Plate reader (YFP+ RGCs)	KO	No effect	Normal RGC regen	here
hspd1	LD	>	PCNA	Mutant	<Proliferation	N/A	https://www.ncbi.nlm.nih.gov/pmc/articles/PMC2695073/
			Cone cell immunolabel		<Immunolabeling	<Cone regen
	RGC ablation	>	Plate reader (YFP+ RGCs)	KO	<YFP	<RGC regen	here
il6st (gp130)	Poke	>	BrdU	KD	<Proliferation	nd	https://www.ncbi.nlm.nih.gov/pmc/articles/PMC4194149/
	RGC ablation	>	Plate reader (YFP+ RGCs)	KO	No effect	Normal RGC regen	here
her6	Cone ablation	<	PCNA	KD	No effect (INL)	N/A	https://journals.plos.org/plosgenetics/article?id=10.1371/journal.pgen.1011010
			pH3		>Prolif. (INL/ONL)	N/A
			Cone cell immunolabel		>Immunolabel	>Cone regen
	RGC ablation	>	Plate reader (YFP+ RGCs)	KO	No effect	Normal RGC regen	here
stat5	Rod ablation	No Δ	Plate reader (YFP+ Rods)	KO	>YFP	>Rod regen	https://pubmed.ncbi.nlm.nih.gov/37819938/
	RGC ablation	No Δ	Plate reader (YFP+ RGCs)	KO	No effect	Normal RGC regen	here
sox2	LD	>	PCNA	KD	<Proliferation	N/A	https://pubmed.ncbi.nlm.nih.gov/28577895/
			Tg(atoh7:GFP)	KD	<Neural commit.	N/A
			Rod cell immunolabel	KD	No effect	Normal Rod regen
			Cone cell immunolabel	KD	<Immunolabeling	<Cone regen
	Uninjured	N/A	PCNA	OE	>Proliferation	N/A
	RGC ablation	>	Plate reader (YFP+ RGCs)	KO	>YFP	>RGC regen	here
mmp9	LD	>	BrdU	Mutant	>Proliferation	nd	https://pubmed.ncbi.nlm.nih.gov/32034934/
			Rod cell immunolabel		>Immunolabel (neuroprotective)	>Rod regen
			Cone cell immunolabel		No effect	Normal Cone regen****
	LD	>	EdU prolif.	Mutant	<Prolif (ONL) / >Prolif (INL)	N/A	https://www.ncbi.nlm.nih.gov/pmc/articles/PMC10543505/
			EdU linage trace		>Immunolabel	>INL/GCL regen
	NMDA	>>	EdU prolif.		No effect	N/A
			EdU linage trace		>Immunolabel	>INL/GCL regen
	RGC ablation	No Δ	Plate reader (YFP+ RGCs)	KO	No effect	Normal RGC regen	here
KD = Morpholino knockdown; KO = CRISPR/Cas9 knockout (crispant); OE = overexpression; *data not shown; ** pStat3, not Stat3; ***up in general, down in MGPCs; ****subsequent cone loss observed
Decreased Exp/Effect		Increased Exp/Effect			No effect		Opposing effects across retinal layers
