# Supplementary material for: A large-scale CRISPR screen reveals context-specific genetic regulation of retinal ganglion cell regeneration
Source: Development. 2024 Aug 12;151(15):dev202754. doi: 10.1242/dev.202754 (PMC11361637; doi:10.1242/dev.202754)
Supplement: Table S7. — Lineage-associated progenitor cell DEGs were identified by comparing 24 hpa multiome datasets of control (wt) and ascl1a KO samples. Transcription factors (TFs) known to regulate these DEGs were identified and then significantly enriched TFs between conditions were analyzed. Then, gene regulatory networks (GRNs) were derived from the enriched TFs between conditions, using the Arboreto, based on previously established relationships of TFs to regulation of retinal cell type lineages in development. [file develop-151-202754-TableS7.xlsx]

## Sheet: SignificantTFChangeHits
TF	Developmental Lineage	Developmental Correlation	Developmental Pval	Ascl1aKO_log2fc	Ascl1a_pvalue
pax6a	Amacrine	0.698558	0	0.424022	1.99109e-05
pax6b	Amacrine	0.522936	1.07127e-233	0.290256	0.00640989
tfap2c	Amacrine	0.266055	3.40212e-125	0.247726	0.0284381
camta1b	Amacrine	0.292267	2.79826e-106	-0.360517	0.0311538
pbx1b	Amacrine	0.162516	1.09443e-67	0.595331	0.0493811
cux1a	Amacrine	0.211009	6.03813e-58	0.202198	4.46069e-05
stat3	Amacrine	0.107471	4.3007e-19	-0.428084	0.00070467
srebf2	Amacrine	0.0196592	4.23775e-08	0.394766	2.6075e-06
sox5	Bipolar	0.206522	7.84455e-63	-0.520075	0.0477021
smad3b	Bipolar	0.13913	7.58667e-58	0.233656	0.00404231
myca	Bipolar	0.0217391	3.85906e-06	0.287638	0.0026867
cux1a	Bipolar	0.0978261	0.000176663	0.202198	4.46069e-05
hsf2	Bipolar	0.0152174	0.000229513	0.235504	0.00179359
sox12	Bipolar	0.0304348	0.00032334	0.289972	0.00677536
camta1b	Bipolar	0.106522	0.000360944	-0.360517	0.0311538
mef2cb	Cones	0.610592	0	-0.285488	0.000396825
foxo1a	Cones	0.873832	0	-0.516842	0.000419509
thrab	Cones	0.484424	2.50525e-236	-0.451534	0.00272307
nr2f6b	Cones	0.389408	4.30805e-232	-0.219613	0.0277989
foxo3b	Cones	0.285047	1.43341e-134	-0.228945	0.0462038
parp1	Cones	0.152648	2.50972e-82	0.291273	0.00198211
hivep2a	Cones	0.218069	6.08076e-79	-0.430478	3.94496e-05
hlfa	Cones	0.143302	4.31048e-53	0.328785	0.000641899
six6a	Cones	0.0373832	1.73164e-16	0.291276	0.0452193
vax2	Cones	0.0280374	2.70246e-08	0.314559	0.00422145
jun	Cones	0.0140187	0.0141942	-0.361715	0.00060319
tfdp2	Horizontal	0.15534	1.57674e-51	0.205369	0.00445947
pax6a	Horizontal	0.23301	2.37399e-12	0.424022	1.99109e-05
stat3	Horizontal	0.092233	2.79626e-10	-0.428084	0.00070467
pax6b	Horizontal	0.121359	0.00745439	0.290256	0.00640989
camta1b	Horizontal	0.0752427	0.0253747	-0.360517	0.0311538
pax6b	MG	0.157825	4.25418e-11	0.290256	0.00640989
trps1	MG	0.0238727	1.21401e-07	0.289991	0.000278823
arid3a	MG	0.00530504	0.00543453	-0.205505	0.00848591
vax2	MG	0.0132626	0.00664938	0.314559	0.00422145
jun	MG	0.0119363	0.0110013	-0.361715	0.00060319
tfdp2	MG	0.0265252	0.0264564	0.205369	0.00445947
stat3	MG	0.0437666	0.0312685	-0.428084	0.00070467
pax6a	MG	0.144562	0.0330687	0.424022	1.99109e-05
nfe2l3	MG	0.00795756	0.0332529	0.286564	0.00180197
pbx4	MG	0.0159151	0.0362911	0.254256	0.0231134
pax6a	RGCs	0.5184	1.83107e-143	0.424022	1.99109e-05
camta1b	RGCs	0.304	5.92948e-101	-0.360517	0.0311538
pax6b	RGCs	0.3424	4.32952e-74	0.290256	0.00640989
pbx1b	RGCs	0.1312	4.83129e-36	0.595331	0.0493811
tfap2c	RGCs	0.1296	4.07418e-20	0.247726	0.0284381
cux1a	RGCs	0.1424	6.60131e-20	0.202198	4.46069e-05
sox11a	RGCs	0.0624	4.93868e-13	0.242064	0.0014251
pbx4	RGCs	0.0192	0.0225299	0.254256	0.0231134
stat3	RGCs	0.0496	0.0339192	-0.428084	0.00070467
arid3a	RGCs	0.0048	0.0351336	-0.205505	0.00848591
mef2cb	Rods	0.286174	4.94944e-32	-0.285488	0.000396825
foxo1a	Rods	0.353698	4.49045e-25	-0.516842	0.000419509
nr2f6b	Rods	0.109325	3.26592e-07	-0.219613	0.0277989
foxo3b	Rods	0.0803859	0.000184567	-0.228945	0.0462038
thrab	Rods	0.118971	0.000220997	-0.451534	0.00272307
prdm1b	Rods	0.0321543	0.00440423	0.546627	9.43362e-05
vax2	Rods	0.0160772	0.0324606	0.314559	0.00422145
foxn4	RPCs	0.486622	6.98713e-241	0.437382	5.51347e-05
hmga1a	RPCs	0.438127	8.46223e-236	0.393312	6.31101e-07
ybx1	RPCs	0.259197	2.05548e-120	0.211886	0.0437706
rbpjb	RPCs	0.29097	2.69827e-113	0.283084	0.00116811
rad21a	RPCs	0.185619	5.58924e-96	0.298976	0.000215588
atoh7	RPCs	0.198997	7.43699e-90	0.51811	0.022545
smad7	RPCs	0.115385	3.08934e-52	0.297125	0.00884709
nono	RPCs	0.100334	7.30634e-50	0.215029	0.000981026
mybl1	RPCs	0.105351	7.95984e-40	0.445555	0.000117912
prdm1b	RPCs	0.0936455	2.53706e-39	0.546627	9.43362e-05
smarca5	RPCs	0.0819398	8.74527e-39	0.244899	0.00501085
sox11b	RPCs	0.0919732	7.37132e-37	0.35384	0.000229283
ewsr1b	RPCs	0.0535117	1.75233e-25	0.261432	0.0014962
sox11a	RPCs	0.0852843	2.28261e-23	0.242064	0.0014251
nrf1	RPCs	0.0317726	3.15611e-15	0.210163	0.00704304
tfdp2	RPCs	0.0668896	3.77685e-13	0.205369	0.00445947
sox12	RPCs	0.0468227	6.47345e-13	0.289972	0.00677536
pbx4	RPCs	0.0434783	3.76748e-11	0.254256	0.0231134
creb1a	RPCs	0.0351171	1.07058e-10	0.371469	0.000380432
mxi1	RPCs	0.0284281	6.76426e-10	0.217463	0.006021
tcf7l1a	RPCs	0.0250836	7.02915e-08	0.262036	0.0113286
nfe2l3	RPCs	0.0183946	3.57483e-06	0.286564	0.00180197
cux1a	RPCs	0.09699	7.28284e-06	0.202198	4.46069e-05
trps1	RPCs	0.0183946	0.00262184	0.289991	0.000278823
mybl2a	RPCs	0.00668896	0.0120187	0.204513	0.0184602
ilf3a	RPCs	0.00334448	0.0342436	0.228248	0.00435993

## Sheet: AllDevelopmentalLineageTFs
TF	CT	Cov	Pval	logfc	Ascl1a_log2fc	Ascl1a_pvalue
pax6a	Amacrine	0.698558	0	0	0.424022	1.99109e-05
mef2cb	Cones	0.610592	0	0	-0.285488	0.000396825
foxo1a	Cones	0.873832	0	0	-0.516842	0.000419509
nfatc3a	Cones	0.696262	0	0
nr3c2	Cones	0.641745	0	0
roraa	Cones	0.732087	0	0
six7	Cones	0.895639	0	0
sall1a	Cones	0.55919	8.20972e-299	0
znf536	MG	0.438992	5.07416e-279	0
hif1ab	Cones	0.509346	5.34344e-272	0
gli2a	MG	0.405836	1.4202e-264	0
foxn4	RPCs	0.486622	6.98713e-241	0	0.437382	5.51347e-05
vsx1	Bipolar	0.626087	1.63363e-239	0
xbp1	Cones	0.521807	5.76286e-238	0
thrab	Cones	0.484424	2.50525e-236	0	-0.451534	0.00272307
hmga1a	RPCs	0.438127	8.46223e-236	0	0.393312	6.31101e-07
pax6b	Amacrine	0.522936	1.07127e-233	0	0.290256	0.00640989
nr2f6b	Cones	0.389408	4.30805e-232	0	-0.219613	0.0277989
thrb	Cones	0.433022	8.72652e-213	0
rorab	Bipolar	0.558696	1.38502e-212	0
pbx3b	Amacrine	0.460026	2.30103e-211	0
tfap2a	Amacrine	0.393185	8.44216e-211	0
sox6	Cones	0.344237	2.08122e-187	0
samd11	Rods	0.475884	3.18938e-182	0
rx1	Cones	0.323988	4.10429e-181	0
ebf3a	Amacrine	0.427261	1.61776e-172	0
zfhx3	RGCs	0.4192	3.44726e-171	0
nr2f1b	Cones	0.364486	2.05054e-168	0
foxp4	RPCs	0.349498	1.49138e-166	0
yap1	MG	0.271883	8.45864e-162	0
rxraa	Horizontal	0.444175	3.00698e-161	0
foxn3	Bipolar	0.534783	7.43869e-160	0
pbx1a	RGCs	0.3744	2.12673e-156	0
pbx3b	RGCs	0.4256	4.16325e-152	0
pax6a	RGCs	0.5184	1.83107e-143	0	0.424022	1.99109e-05
hmg20a	Rods	0.344051	4.9588e-142	0
zfhx3	Amacrine	0.359109	7.81198e-140	0
tead1a	MG	0.242706	5.65346e-135	0
foxo3b	Cones	0.285047	1.43341e-134	0	-0.228945	0.0462038
arid5b	Bipolar	0.515217	4.74193e-126	0
tfap2c	Amacrine	0.266055	3.40212e-125	0	0.247726	0.0284381
mef2ab	Cones	0.253894	1.87307e-123	0
ybx1	RPCs	0.259197	2.05548e-120	0	0.211886	0.0437706
cebpd	MG	0.192308	6.02553e-120	0
xbp1	Rods	0.527331	6.46256e-117	0
bhlhe40	Bipolar	0.38913	1.04329e-116	0
rbpjb	RPCs	0.29097	2.69827e-113	0	0.283084	0.00116811
epas1b	Cones	0.317757	9.31065e-113	0
insm1a	RPCs	0.20903	3.23796e-108	0
camta1b	Amacrine	0.292267	2.79826e-106	0	-0.360517	0.0311538
ebf3a	RGCs	0.3616	1.70437e-102	0
bcl11ab	RPCs	0.232441	5.43882e-101	0
camta1b	RGCs	0.304	5.92948e-101	0	-0.360517	0.0311538
pbx1a	Amacrine	0.285714	2.43868e-98	0
tbx2a	Cones	0.205607	1.06281e-96	0
gem	Bipolar	0.232609	2.76586e-96	0
rad21a	RPCs	0.185619	5.58924e-96	0	0.298976	0.000215588
fezf2	Bipolar	0.271739	7.73508e-91	0
atoh7	RPCs	0.198997	7.43699e-90	0	0.51811	0.022545
hdac1	RPCs	0.187291	6.60688e-88	0
etv5a	Bipolar	0.295652	1.4939e-87	0
rorb	RPCs	0.249164	7.51675e-86	0
bhlhe23	Bipolar	0.241304	1.98046e-85	0
nrg1	Bipolar	0.241304	1.98046e-85	0
parp1	Cones	0.152648	2.50972e-82	0	0.291273	0.00198211
hmx4	Amacrine	0.165138	7.69418e-82	0
hivep2a	Cones	0.218069	6.08076e-79	0	-0.430478	3.94496e-05
ctnnb1	RPCs	0.17893	2.70622e-77	0
cxxc5a	RPCs	0.183946	3.32558e-77	0
mycn	RPCs	0.150502	5.09541e-77	0
tcf7l2	MG	0.14191	1.29142e-75	0
nfia	Amacrine	0.21232	3.1671e-75	0
e2f8	RPCs	0.157191	5.18417e-75	0
pax6b	RGCs	0.3424	4.32952e-74	0	0.290256	0.00640989
bach2b	RPCs	0.204013	5.50461e-71	0
pbx1b	Amacrine	0.162516	1.09443e-67	0	0.595331	0.0493811
tead3b	Rods	0.209003	1.207e-66	0
prdm1a	RPCs	0.177258	2.22721e-65	0
rorcb	Cones	0.193146	5.68084e-65	0
pou3f1	RPCs	0.135452	3.85618e-64	0
sox5	Bipolar	0.206522	7.84455e-63	0	-0.520075	0.0477021
vezf1a	RPCs	0.145485	1.93874e-62	0
bhlhe41	Bipolar	0.165217	1.42625e-61	0
erfl3	Cones	0.238318	2.80641e-61	0
etv5b	Cones	0.133956	1.9054e-60	0
neurod4	Bipolar	0.193478	7.46167e-60	0
nr2e1	MG	0.122016	1.3635e-59	0
cux1a	Amacrine	0.211009	6.03813e-58	0	0.202198	4.46069e-05
smad3b	Bipolar	0.13913	7.58667e-58	0	0.233656	0.00404231
onecut2	Horizontal	0.169903	1.65485e-56	0
lhx4	Bipolar	0.191304	2.29829e-56	0
arid5b	Amacrine	0.304063	2.88484e-56	0
myb	RPCs	0.133779	1.46971e-55	0
sox4a	RPCs	0.16388	9.3965e-55	0
smad1	MG	0.111406	2.23618e-54	0
her15.1	RPCs	0.12709	1.16294e-53	0
erfl3	Bipolar	0.265217	3.43412e-53	0
hlfa	Cones	0.143302	4.31048e-53	0	0.328785	0.000641899
foxg1b	Bipolar	0.145652	1.47327e-52	0
smad7	RPCs	0.115385	3.08934e-52	0	0.297125	0.00884709
tcf12	Bipolar	0.165217	1.30943e-51	0
tfdp2	Horizontal	0.15534	1.57674e-51	0	0.205369	0.00445947
nono	RPCs	0.100334	7.30634e-50	0	0.215029	0.000981026
foxn3	Amacrine	0.263434	8.95631e-50	0
plagl2	MG	0.0994695	6.74766e-49	0
dnmt1	RPCs	0.117057	2.93835e-46	0
foxp2	Amacrine	0.12713	5.34895e-46	0
tcf7l1b	RPCs	0.110368	8.02438e-45	0
smad3a	Bipolar	0.106522	1.47655e-44	0
sox2	Amacrine	0.17038	5.03936e-43	0
rx2	Rods	0.151125	2.15145e-42	0
hnrnpul1	RPCs	0.0819398	3.2621e-41	0
hbp1	Cones	0.119938	5.11904e-41	0
foxp2	RGCs	0.128	4.11456e-40	0
etv5a	Horizontal	0.194175	5.46158e-40	0
mybl1	RPCs	0.105351	7.95984e-40	0	0.445555	0.000117912
prdm1b	RPCs	0.0936455	2.53706e-39	0	0.546627	9.43362e-05
gli3	RPCs	0.128763	3.21319e-39	0
smarca5	RPCs	0.0819398	8.74527e-39	0	0.244899	0.00501085
gli3	MG	0.104775	1.32004e-38	0
zbtb18	Cones	0.135514	5.77832e-37	0
sox11b	RPCs	0.0919732	7.37132e-37	0	0.35384	0.000229283
nr3c2	Rods	0.311897	2.85158e-36	0
pbx1b	RGCs	0.1312	4.83129e-36	0	0.595331	0.0493811
chd2	Bipolar	0.115217	7.13022e-35	0
zic2b	RPCs	0.0769231	1.1521e-34	0
vdrb	Horizontal	0.135922	4.03129e-34	0
npas2	Cones	0.0809969	4.73656e-33	0
six6b	Cones	0.0685358	1.49589e-32	0
ascl1a	RPCs	0.0852843	1.61328e-32	0
ahr2	MG	0.0769231	2.1932e-32	0
mef2cb	Rods	0.286174	4.94944e-32	0	-0.285488	0.000396825
sall1a	Rods	0.276527	1.44231e-31	0
id2a	Amacrine	0.0773263	4.86736e-31	0
prox1a	Bipolar	0.154348	5.06028e-31	0
sox3	RPCs	0.0719064	8.80362e-31	0
rorca	Bipolar	0.128261	3.29157e-30	0
meis1b	Rods	0.160772	1.84801e-29	0
nfatc3a	Rods	0.292605	5.99871e-29	0
epas1b	MG	0.149867	6.24582e-29	0
nr3c1	Bipolar	0.0978261	6.62522e-29	0
rreb1a	Cones	0.0638629	1.21885e-28	0
camta1a	Amacrine	0.0996068	1.2916e-28	0
six3b	Bipolar	0.113043	2.01731e-28	0
hif1al	Cones	0.102804	2.68058e-28	0
tfap2a	RGCs	0.1792	5.32304e-28	0
scrt2	RPCs	0.0986622	5.85786e-28	0
camta1a	RGCs	0.1024	4.77145e-27	0
foxp1a	MG	0.0583554	5.55834e-27	0
nr2f1b	Rods	0.212219	2.20744e-26	0
onecut1	RPCs	0.0635452	6.22493e-26	0
ewsr1b	RPCs	0.0535117	1.75233e-25	0	0.261432	0.0014962
foxo1a	Rods	0.353698	4.49045e-25	0	-0.516842	0.000419509
neurod1	Cones	0.0981308	8.21004e-25	0
six7	Rods	0.340836	1.06644e-24	0
nfyc	Cones	0.0545171	2.74729e-24	0
arntl1b	Cones	0.0607477	3.19893e-24	0
esrrga	Amacrine	0.0891219	1.11277e-23	0
zeb2a	Bipolar	0.145652	1.36563e-23	0
sox11a	RPCs	0.0852843	2.28261e-23	0	0.242064	0.0014251
klf13	Horizontal	0.0825243	4.22017e-23	0
thraa	Bipolar	0.0608696	8.30249e-23	0
nr2f5	Horizontal	0.0752427	9.06311e-23	0
nr2f2	Bipolar	0.073913	3.52419e-22	0
tead1a	RPCs	0.130435	1.22458e-21	0
zbtb41	RGCs	0.0592	2.08803e-21	0
mybl2b	RPCs	0.0501672	3.15838e-21	0
atf4a	Cones	0.0623053	3.63879e-21	0
bhlhe22	Amacrine	0.0733945	6.63818e-21	0
zeb1b	Amacrine	0.0576671	6.90451e-21	0
raraa	Bipolar	0.0956522	1.16827e-20	0
stat5a	Horizontal	0.0800971	1.636e-20	0
smc3	RPCs	0.0702341	3.07684e-20	0
hsf1	Cones	0.0404984	3.82499e-20	0
tfap2c	RGCs	0.1296	4.07418e-20	0	0.247726	0.0284381
cux1a	RGCs	0.1424	6.60131e-20	0	0.202198	4.46069e-05
hltf	Amacrine	0.0484928	1.03538e-19	0
stat3	Amacrine	0.107471	4.3007e-19	0	-0.428084	0.00070467
nr1d2b	Bipolar	0.0717391	1.37633e-18	0
mef2aa	Bipolar	0.134783	1.512e-18	0
foxj3	Bipolar	0.0673913	8.20835e-18	0
mef2d	Amacrine	0.0720839	9.3922e-18	0
otx5	Cones	0.0560748	1.1954e-17	0
sfpq	RPCs	0.0769231	1.37022e-17	0
ches1	Amacrine	0.0458716	1.85667e-17	0
neurod1	Rods	0.11254	4.13787e-17	0
nr1d2a	Bipolar	0.0804348	1.18824e-16	0
six6a	Cones	0.0373832	1.73164e-16	0	0.291276	0.0452193
clocka	Cones	0.0389408	3.26563e-16	0
stat5a	Bipolar	0.0717391	5.47705e-16	0
isl1	Bipolar	0.102174	1.02362e-15	0
rorca	Cones	0.0794393	1.06006e-15	0
foxp1b	RGCs	0.0576	1.12913e-15	0
plagl2	RPCs	0.0702341	1.62394e-15	0
hif1al	Horizontal	0.0873786	1.88908e-15	0
nrf1	RPCs	0.0317726	3.15611e-15	0	0.210163	0.00704304
vsx2	MG	0.0371353	3.50771e-15	0
ssrp1a	RPCs	0.0284281	6.51645e-15	0
nfia	RGCs	0.1136	8.85976e-15	0
nr1d1	Bipolar	0.0586957	1.10712e-14	0
mef2aa	Amacrine	0.102228	1.38349e-14	0
dbpb	Bipolar	0.0413043	2.20077e-14	0
nrg1	Rods	0.11254	3.9872e-14	0
zbtb20	RGCs	0.0656	5.24475e-14	0
bbx	Amacrine	0.0288336	5.38692e-14	0
egr1	Cones	0.046729	6.77329e-14	0
zbtb18	RPCs	0.0886288	1.43864e-13	0
cica	Horizontal	0.0728155	1.48689e-13	0
purab	Amacrine	0.0301442	1.51068e-13	0
dbpa	Bipolar	0.0630435	1.54363e-13	0
zfx	RPCs	0.0317726	1.69767e-13	0
ctbp1	RPCs	0.0334448	2.23751e-13	0
znf217	RPCs	0.0351171	2.49071e-13	0
tfdp2	RPCs	0.0668896	3.77685e-13	0	0.205369	0.00445947
nr2e1	RPCs	0.0735786	4.20854e-13	0
bcl11aa	RGCs	0.0512	4.24438e-13	0
sox11a	RGCs	0.0624	4.93868e-13	0	0.242064	0.0014251
vdrb	MG	0.0623342	6.45821e-13	0
sox12	RPCs	0.0468227	6.47345e-13	0	0.289972	0.00677536
prox1a	RPCs	0.090301	6.7627e-13	0
rxrgb	Rods	0.073955	7.30943e-13	0
hbp1	Rods	0.0932476	1.0522e-12	0
pax6a	Horizontal	0.23301	2.37399e-12	0	0.424022	1.99109e-05
gli2a	RPCs	0.138796	3.80874e-12	0
tcf3a	RPCs	0.0367893	5.51988e-12	0
rx1	Rods	0.125402	5.72194e-12	0
rorb	Horizontal	0.11165	6.42618e-12	0
znf516	RPCs	0.0551839	8.78953e-12	0
zeb2a	RPCs	0.0936455	1.90067e-11	0
zbtb20	Bipolar	0.0717391	2.04735e-11	0
pbx4	RPCs	0.0434783	3.76748e-11	0	0.254256	0.0231134
pax6b	MG	0.157825	4.25418e-11	0	0.290256	0.00640989
crx	Cones	0.0498442	5.34104e-11	0
lcorl	Amacrine	0.0209699	6.88706e-11	0
gatad2ab	Cones	0.0280374	7.4511e-11	0
creb1a	RPCs	0.0351171	1.07058e-10	0	0.371469	0.000380432
mef2ab	Rods	0.109325	1.11098e-10	0
ctcf	RPCs	0.0217391	1.39754e-10	0
arid3b	RPCs	0.0602007	2.04088e-10	0
rreb1a	Rods	0.0546624	2.39014e-10	0
zbtb41	Amacrine	0.0393185	2.51264e-10	0
arid5b	RGCs	0.1776	2.74614e-10	0
stat3	Horizontal	0.092233	2.79626e-10	0	-0.428084	0.00070467
ep300b	RPCs	0.0535117	2.89959e-10	0
roraa	Rods	0.199357	3.27374e-10	0
foxo4	Cones	0.0404984	3.73521e-10	0
tbx5b	MG	0.0198939	3.79844e-10	0
mef2aa	Rods	0.11254	4.26692e-10	0
hmx4	RGCs	0.0704	4.28668e-10	0
mxi1	RPCs	0.0284281	6.76426e-10	0	0.217463	0.006021
thrb	Rods	0.14791	7.56155e-10	0
foxp1b	Amacrine	0.0445609	8.29536e-10	0
bhlhe40	Horizontal	0.121359	8.53281e-10	0
gtf2ird1	Bipolar	0.0434783	9.16487e-10	0
foxg1a	RPCs	0.0183946	1.82947e-09	0
smad1	RPCs	0.0602007	2.02378e-09	0
rx2	Cones	0.046729	3.06445e-09	0
bcl11aa	Amacrine	0.0419397	3.15923e-09	0
rxrgb	Cones	0.0451713	4.82166e-09	0
FOXK2	RPCs	0.0234114	5.08274e-09	0
lcorl	RGCs	0.0208	5.83077e-09	0
hltf	RGCs	0.0352	5.99647e-09	0
srebf1	Cones	0.017134	6.93806e-09	0
rxrga	RPCs	0.0334448	7.83297e-09	0
cica	Amacrine	0.051114	9.67358e-09	0
brf1b	RPCs	0.0200669	1.15073e-08	0
kdm2aa	RPCs	0.0200669	1.15073e-08	0
kdm2bb	RPCs	0.0301003	1.16944e-08	0
mef2d	RGCs	0.0544	1.17408e-08	0
atf4b	RPCs	0.0167224	1.4199e-08	0
zbtb18	Rods	0.0900322	1.56548e-08	0
rorcb	Bipolar	0.0934783	1.7793e-08	0
her15.1	MG	0.0437666	2.27388e-08	0
foxn2b	RGCs	0.0288	2.47747e-08	0
vax2	Cones	0.0280374	2.70246e-08	0	0.314559	0.00422145
srebf2	Amacrine	0.0196592	4.23775e-08	0	0.394766	2.6075e-06
pou2f2a	Bipolar	0.0369565	4.46358e-08	0
tfe3a	Cones	0.0218069	5.80098e-08	0
bhlhe22	RGCs	0.0496	6.22389e-08	0
mef2aa	RGCs	0.0816	6.35204e-08	0
tcf7l1a	RPCs	0.0250836	7.02915e-08	0	0.262036	0.0113286
e2f3	RPCs	0.0250836	7.02915e-08	0
atf7b	Bipolar	0.023913	9.10781e-08	0
mynn	RPCs	0.0150502	1.08382e-07	0
tfap4	Bipolar	0.0282609	1.08764e-07	0
arid3b	MG	0.0437666	1.12128e-07	0
trps1	MG	0.0238727	1.21401e-07	0	0.289991	0.000278823
foxn2b	Amacrine	0.0262123	1.24822e-07	0
stat5b	Cones	0.0202492	1.32975e-07	0
tfap2a	Horizontal	0.116505	1.33502e-07	0
rarab	Cones	0.0420561	1.34703e-07	0
crx	Rods	0.0546624	1.56412e-07	0
neurod4	RPCs	0.0635452	1.67318e-07	0
usf1	RPCs	0.0167224	1.74794e-07	0
foxo4	RPCs	0.0351171	1.9635e-07	0
rxraa	Amacrine	0.108781	2.19114e-07	0
tcf3b	RPCs	0.0284281	2.27966e-07	0
meis1b	RPCs	0.0635452	2.47053e-07	0
meis1b	Cones	0.0638629	2.60112e-07	0
tcf7l2	RPCs	0.0602007	2.69942e-07	0
tcf7l1b	MG	0.0384615	2.95621e-07	0
nr2f6b	Rods	0.109325	3.26592e-07	0	-0.219613	0.0277989
arntl1b	Rods	0.0450161	3.44399e-07	0
ewsr1a	RGCs	0.0304	3.47684e-07	0
arnt2	RPCs	0.0284281	3.56261e-07	0
max	RPCs	0.0250836	3.72498e-07	0
znf516	Cones	0.0436137	3.79551e-07	0
crema	Horizontal	0.0364078	5.29643e-07	0
isl1	Amacrine	0.061599	6.34842e-07	0
bhlhe40	Amacrine	0.108781	7.04553e-07	0
nfybb	RPCs	0.0133779	8.11218e-07	0
sirt6	Amacrine	0.0183486	9.72003e-07	0
nr2f1a	Bipolar	0.0217391	1.18977e-06	0
smad2	RPCs	0.0200669	1.33578e-06	0
pou3f1	MG	0.0384615	1.35182e-06	0
zeb1b	RGCs	0.0352	1.36026e-06	0
arntl1a	Cones	0.0186916	1.38759e-06	0
atf6	Amacrine	0.0262123	1.63218e-06	0
samd11	Cones	0.0700935	1.76919e-06	0
onecut2	RPCs	0.0518395	1.77656e-06	0
bbx	RGCs	0.0208	1.82535e-06	0
elf2b	RPCs	0.0100334	1.83321e-06	0
nr1h3	MG	0.0119363	2.32598e-06	0
camta1a	Horizontal	0.0582524	2.46926e-06	0
egr1	Bipolar	0.0369565	2.65218e-06	0
klf8	RGCs	0.0208	3.06105e-06	0
kmt2cb	Amacrine	0.0366972	3.41442e-06	0
nfe2l3	RPCs	0.0183946	3.57483e-06	0	0.286564	0.00180197
myca	Bipolar	0.0217391	3.85906e-06	0	0.287638	0.0026867
ctnnb2	Bipolar	0.0152174	3.86363e-06	0
aebp2	Amacrine	0.0183486	3.89462e-06	0
six3a	Amacrine	0.0183486	3.89462e-06	0
isl1	Horizontal	0.0606796	5.19438e-06	0
tbx2a	Rods	0.073955	5.26684e-06	0
tead1b	RPCs	0.0250836	5.38275e-06	0
arid5b	Horizontal	0.150485	5.55362e-06	0
arntl2	RPCs	0.0301003	5.66641e-06	0
ubp1	Bipolar	0.026087	5.90754e-06	0
lcor	Amacrine	0.0144168	6.45692e-06	0
dr1	RPCs	0.0133779	7.27449e-06	0
tgif1	RPCs	0.0133779	7.27449e-06	0
znf281a	RPCs	0.0133779	7.27449e-06	0
cux1a	RPCs	0.09699	7.28284e-06	0	0.202198	4.46069e-05
mnta	Amacrine	0.0157274	7.43769e-06	0
tbx2b	Amacrine	0.0249017	7.65438e-06	0
rxraa	MG	0.0848806	7.90518e-06	0
tead3b	Cones	0.0420561	7.93331e-06	0
atm	RPCs	0.0167224	9.58875e-06	0
zeb2a	Amacrine	0.0720839	1.20572e-05	0
sirt6	RGCs	0.0176	1.26892e-05	0
tead1b	MG	0.0198939	1.49676e-05	0
ilf3b	RPCs	0.0250836	1.60516e-05	0
kdm2ab	RPCs	0.0133779	1.70804e-05	0
e2f4	RPCs	0.0117057	1.78756e-05	0
pou2f1b	MG	0.0198939	2.16595e-05	0
ches1	RGCs	0.0272	2.19527e-05	0
klf8	Amacrine	0.0183486	2.20881e-05	0
sox2	MG	0.0702918	2.22072e-05	0
hif1ab	Rods	0.125402	2.67628e-05	0
ep300a	Bipolar	0.0130435	3.10869e-05	0
crema	Bipolar	0.0326087	3.36924e-05	0
atf6	RGCs	0.024	3.64819e-05	0
cica	Bipolar	0.0478261	4.30259e-05	0
znf143b	Bipolar	0.0152174	4.35932e-05	0
creb1b	RPCs	0.0117057	4.44584e-05	0
ing4	RPCs	0.0117057	4.44584e-05	0
ewsr1a	Amacrine	0.0249017	5.06517e-05	0
stat5b	Rods	0.022508	5.68142e-05	0
bptf	Amacrine	0.0183486	5.88901e-05	0
vsx1	RPCs	0.125418	6.84238e-05	0
arid3b	Cones	0.0436137	7.23998e-05	0
klf13	Bipolar	0.0369565	8.7641e-05	0
patz1	RGCs	0.016	8.82004e-05	0
arid3b	Rods	0.0514469	8.9981e-05	0
znf711	RPCs	0.0083612	9.06934e-05	0
ccnt2a	Bipolar	0.0108696	9.62835e-05	0
mntb	Amacrine	0.0144168	0.000100387	0
znf362b	Amacrine	0.0117955	0.000110743	0
rarab	MG	0.0278515	0.000134667	0
mnta	RGCs	0.0144	0.000145702	0
isl1	RPCs	0.0535117	0.000147829	0
prdm10	RPCs	0.00668896	0.000150835	0
zbtb2b	RPCs	0.00668896	0.000150835	0
nr1d2a	Horizontal	0.038835	0.000154639	0
kmt2cb	RGCs	0.032	0.000155374	0
foxo3a	Amacrine	0.0144168	0.000172632	0
cux1a	Bipolar	0.0978261	0.000176663	0	0.202198	4.46069e-05
arntl2	Amacrine	0.0249017	0.000179975	0
prdm1a	Rods	0.0643087	0.000183822	0
foxo3b	Rods	0.0803859	0.000184567	0	-0.228945	0.0462038
aebp2	RGCs	0.016	0.000204349	0
prox1a	MG	0.0503979	0.00021438	0
thrab	Rods	0.118971	0.000220997	0	-0.451534	0.00272307
dido1	Horizontal	0.026699	0.000223546	0
hsf2	Bipolar	0.0152174	0.000229513	0	0.235504	0.00179359
crema	Amacrine	0.0249017	0.00024022	0
purab	RGCs	0.0176	0.000244719	0
dbpa	Amacrine	0.0301442	0.000248081	0
nfic	Bipolar	0.0173913	0.000256047	0
lin28b	MG	0.0159151	0.000271699	0
sox6	Rods	0.0836013	0.000290142	0
rxrgb	RPCs	0.0317726	0.00032268	0
sox12	Bipolar	0.0304348	0.00032334	0	0.289972	0.00677536
esrrga	Horizontal	0.0461165	0.000347199	0
rxrbb	Bipolar	0.0152174	0.000360724	0
camta1b	Bipolar	0.106522	0.000360944	0	-0.360517	0.0311538
scrt2	Amacrine	0.0419397	0.000385523	0
rxrbb	Amacrine	0.0117955	0.000399643	0
ubp1	Amacrine	0.017038	0.000404572	0
arntl2	RGCs	0.024	0.000410889	0
cnot3b	Amacrine	0.0104849	0.00043337	0
pou6f1	Bipolar	0.0195652	0.000461115	0
sirt6	RPCs	0.0150502	0.000468901	0
vsx2	Bipolar	0.026087	0.000475931	0
gtf2ird1	RPCs	0.0234114	0.000489907	0
ubp1	Horizontal	0.0194175	0.000521076	0
sp4	Horizontal	0.0145631	0.000600746	0
tefa	Horizontal	0.026699	0.000632932	0
raraa	Horizontal	0.038835	0.000664982	0
ccnt2b	RPCs	0.00668896	0.000687604	0
cdc5l	RPCs	0.00668896	0.000687604	0
mbd3a	RPCs	0.0083612	0.000698786	0
myef2	RPCs	0.0083612	0.000698786	0
pbx2	RPCs	0.0083612	0.000698786	0
sf1	RPCs	0.0083612	0.000698786	0
esrrga	RGCs	0.0432	0.000709175	0
setdb1a	RPCs	0.0167224	0.00073999	0
lin28b	Amacrine	0.017038	0.000829593	0
arid3b	Horizontal	0.038835	0.000917922	0
ncoa2	Cones	0.0280374	0.000929838	0
nr2f5	MG	0.0212202	0.000998189	0
bptf	RPCs	0.0167224	0.00100163	0
mbd3b	Bipolar	0.0195652	0.00105866	0
rxraa	Bipolar	0.0956522	0.00109586	0
foxp1b	RPCs	0.0301003	0.0010968	0
hmg20a	Cones	0.0404984	0.00114583	0
rxraa	RGCs	0.0848	0.0011904	0
dbpa	Horizontal	0.0291262	0.0012973	0
mbd3b	RPCs	0.0167224	0.00133442	0
irf2a	RPCs	0.00501672	0.00136462	0
rorcb	Rods	0.0675241	0.00136643	0
hdx	RPCs	0.0083612	0.00142915	0
nfic	Horizontal	0.0145631	0.0014932	0
ep300b	Amacrine	0.0327654	0.00155564	0
rxrbb	RGCs	0.0112	0.00156042	0
mbd3b	Amacrine	0.0157274	0.00157002	0
banp	RPCs	0.0100334	0.00158033	0
rfx7a	RPCs	0.0100334	0.00158033	0
kdm2ba	Amacrine	0.00917431	0.00161857	0
pou2f1b	Bipolar	0.0217391	0.00161911	0
myb	MG	0.0318302	0.00165112	0
ewsr1a	RPCs	0.0217391	0.0016558	0
tfcp2	Bipolar	0.0130435	0.00172753	0
tfap4	RPCs	0.0150502	0.00178948	0
FOXK2	RGCs	0.0128	0.00186442	0
tbx2b	RPCs	0.0200669	0.00187415	0
hmg20b	RPCs	0.00668896	0.00188143	0
lin54	RPCs	0.00668896	0.00188143	0
zbtb20	RPCs	0.0367893	0.00194426	0
sox3	MG	0.0198939	0.00197024	0
rarab	Bipolar	0.0326087	0.00199484	0
yy1a	Horizontal	0.00728155	0.00229865	0
sp4	RGCs	0.0112	0.00230895	0
kdm2aa	MG	0.00928382	0.00234465	0
nfya	RPCs	0.0083612	0.00259887	0
trps1	RPCs	0.0183946	0.00262184	0	0.289991	0.000278823
mlxip	Rods	0.0160772	0.00291163	0
setdb1a	Amacrine	0.0144168	0.00295963	0
ppardb	Cones	0.00623053	0.00300075	0
tefa	Bipolar	0.026087	0.00302513	0
neurod1	RPCs	0.041806	0.00315872	0
kmt2a	RPCs	0.0133779	0.00321058	0
dido1	Bipolar	0.023913	0.00359649	0
hsf1	Rods	0.0192926	0.00375607	0
kdm2ab	Bipolar	0.0108696	0.00376162	0
lin28b	Horizontal	0.0169903	0.0039363	0
efl1	RPCs	0.00668896	0.0040055	0
supt5h	RPCs	0.00668896	0.0040055	0
znf770	RPCs	0.00668896	0.0040055	0
sox2	RPCs	0.0702341	0.00400711	0
foxp2	Horizontal	0.0436893	0.00401168	0
tefa	Amacrine	0.0222805	0.004031	0
kdm2bb	Bipolar	0.0195652	0.00405067	0
six3b	Amacrine	0.0353866	0.00424964	0
setdb1b	RPCs	0.0083612	0.00433343	0
prdm1b	Rods	0.0321543	0.00440423	0	0.546627	9.43362e-05
bptf	RGCs	0.0144	0.00441844	0
nr2f6a	RGCs	0.008	0.00460049	0
vax1	Rods	0.0128617	0.00464358	0
tcf3b	Amacrine	0.017038	0.00474416	0
foxn2b	Bipolar	0.0195652	0.00490284	0
elk1	Bipolar	0.00869565	0.00533155	0
nr1d2b	Cones	0.0249221	0.00541156	0
arid3a	MG	0.00530504	0.00543453	0	-0.205505	0.00848591
znf280d	RPCs	0.0100334	0.00550938	0
patz1	Amacrine	0.0117955	0.00554873	0
ctnnb1	RGCs	0.0416	0.00582047	0
pou2f2a	RPCs	0.0183946	0.00596645	0
arnt	Bipolar	0.00652174	0.00602585	0
znf438	Bipolar	0.0130435	0.00616136	0
mbd3a	Rods	0.0096463	0.00631842	0
vax2	MG	0.0132626	0.00664938	0	0.314559	0.00422145
foxp4	MG	0.0596817	0.00674108	0
nfyc	Rods	0.022508	0.00675754	0
mnta	Horizontal	0.0121359	0.0069913	0
crx	RPCs	0.0267559	0.00709738	0
clocka	Rods	0.0192926	0.00715528	0
yy1b	RPCs	0.00668896	0.00731222	0
pou6f1	Amacrine	0.0131062	0.0074525	0
pax6b	Horizontal	0.121359	0.00745439	0	0.290256	0.00640989
id2a	RGCs	0.0272	0.00761213	0
ilf3b	Amacrine	0.017038	0.00761741	0
lcor	RPCs	0.0100334	0.00772956	0
isl1	RGCs	0.0432	0.00774691	0
sox4a	Bipolar	0.0521739	0.00779198	0
zbtb18	MG	0.0411141	0.00782784	0
pknox1.2	Bipolar	0.00434783	0.00782993	0
nr1d1	Horizontal	0.0218447	0.0079486	0
arntl1a	Bipolar	0.0130435	0.00799492	0
ep300b	RGCs	0.0288	0.00806957	0
lcor	RGCs	0.0096	0.0082594	0
mlxip	Cones	0.0109034	0.008451	0
hbp1	MG	0.0318302	0.00872823	0
atf4a	RPCs	0.0234114	0.00913749	0
zfx	MG	0.0106101	0.00918306	0
myef2	MG	0.00530504	0.00984027	0
stat1a	MG	0.00530504	0.00984027	0
kdm2ba	RPCs	0.0083612	0.00999494	0
foxo3a	Bipolar	0.0130435	0.0101905	0
rorb	MG	0.0557029	0.0102868	0
taf1	Amacrine	0.00917431	0.0103504	0
tbx2b	MG	0.0145889	0.0109935	0
jun	MG	0.0119363	0.0110013	0	-0.361715	0.00060319
elf2a	Bipolar	0.00652174	0.0112636	0
tfdp1b	RPCs	0.00501672	0.0114835	0
zzz3	RPCs	0.00501672	0.0114835	0
hif1al	Rods	0.0418006	0.011917	0
sin3aa	RGCs	0.0048	0.0119315	0
mybl2a	RPCs	0.00668896	0.0120187	0	0.204513	0.0184602
rorab	Amacrine	0.0996068	0.0121765	0
ascl1a	MG	0.0212202	0.0133946	0
znf410	Amacrine	0.00393185	0.013515	0
otx5	Rods	0.0257235	0.0137339	0
bhlhe22	Bipolar	0.0347826	0.0137587	0
pbx3b	Horizontal	0.101942	0.0137707	0
kmt2a	RGCs	0.0112	0.0137895	0
sox2	RGCs	0.064	0.0140702	0
raraa	Amacrine	0.0327654	0.0141412	0
jun	Cones	0.0140187	0.0141942	0	-0.361715	0.00060319
znf654	MG	0.00397878	0.0144789	0
zfhx3	Horizontal	0.0898058	0.0145015	0
nr2f1a	Rods	0.0128617	0.0146664	0
rorab	Horizontal	0.0849515	0.0154595	0
arnt2	Amacrine	0.0157274	0.0161615	0
six3a	RPCs	0.0117057	0.0161739	0
rorb	Amacrine	0.0668414	0.0165268	0
atf6	Horizontal	0.0169903	0.0172559	0
onecut2	RGCs	0.0336	0.0178545	0
pou2f2a	RGCs	0.016	0.0185752	0
nr2f6a	Amacrine	0.00655308	0.0188577	0
scrt2	Bipolar	0.0369565	0.0201434	0
atf7b	Amacrine	0.00917431	0.0201994	0
znf536	Rods	0.096463	0.0215456	0
pknox1.1	Bipolar	0.00434783	0.0221087	0
pbx4	RGCs	0.0192	0.0225299	0	0.254256	0.0231134
ncoa2	Amacrine	0.0222805	0.0225679	0
bach2b	Rods	0.0546624	0.0240533	0
mntb	RGCs	0.0096	0.0245281	0
camta1b	Horizontal	0.0752427	0.0253747	0	-0.360517	0.0311538
zbtb41	RPCs	0.0200669	0.0263882	0
tfdp2	MG	0.0265252	0.0264564	0	0.205369	0.00445947
znf438	Amacrine	0.00917431	0.0269904	0
onecut1	RGCs	0.0176	0.0273906	0
yap1	RPCs	0.0618729	0.028314	0
sfpq	RGCs	0.0304	0.0283366	0
tfcp2	Amacrine	0.0078637	0.0283899	0
zeb2a	Horizontal	0.0485437	0.0299206	0
tead1b	Horizontal	0.0145631	0.0306795	0
stat3	MG	0.0437666	0.0312685	0	-0.428084	0.00070467
vax2	Rods	0.0160772	0.0324606	0	0.314559	0.00422145
pou2f1b	Amacrine	0.0144168	0.0326388	0
pax6a	MG	0.144562	0.0330687	0	0.424022	1.99109e-05
nfe2l3	MG	0.00795756	0.0332529	0	0.286564	0.00180197
stat3	RGCs	0.0496	0.0339192	0	-0.428084	0.00070467
ilf3a	RPCs	0.00334448	0.0342436	0	0.228248	0.00435993
nfyba	RPCs	0.00334448	0.0342436	0
tp53	RPCs	0.00334448	0.0342436	0
arid3a	RGCs	0.0048	0.0351336	0	-0.205505	0.00848591
nfyba	RGCs	0.0032	0.035147	0
ilf3b	RGCs	0.0144	0.0353663	0
prox1a	Amacrine	0.0484928	0.0354565	0
pbx4	MG	0.0159151	0.0362911	0	0.254256	0.0231134
ahr2	RPCs	0.0267559	0.0373729	0
setdb1a	RGCs	0.0112	0.0379724	0
hdx	Amacrine	0.00524246	0.0389866	0
mntb	Horizontal	0.00970874	0.0403476	0
maff	Bipolar	0.00434783	0.0416376	0
znf143a	Bipolar	0.00434783	0.0416376	0
tefa	Cones	0.0186916	0.0420556	0
klf8	MG	0.00928382	0.0440836	0
znf536	RPCs	0.0919732	0.046083	0
foxp1b	Horizontal	0.0218447	0.046235	0
phf21ab	MG	0.00530504	0.0469801	0
tfdp1a	RPCs	0.00668896	0.0476136	0
crema	MG	0.0145889	0.0481592	0
kdm2ba	RGCs	0.0064	0.0496971	0
sp4	Amacrine	0.0078637	0.0499966	0
aebp2	RPCs	0.0100334	0.051514	0
sfpq	MG	0.0251989	0.0519525	0
tcf7l1a	MG	0.00928382	0.0523106	0	0.262036	0.0113286
mbd3b	RGCs	0.0112	0.0526112	0
usf1	Horizontal	0.00728155	0.0546513	0
prox1a	Horizontal	0.0412621	0.0550292	0
ncoa2	Horizontal	0.0194175	0.0555833	0
mef2d	Bipolar	0.0326087	0.0556283	0
vax1	RPCs	0.00668896	0.0609975	0
max	RGCs	0.0112	0.061093	0
pbx2	MG	0.00397878	0.0614495	0
kdm2ba	MG	0.00530504	0.0615918	0
cxxc5a	RGCs	0.0368	0.0621685	0
mlxip	RPCs	0.0083612	0.0628307	0
znf438	RPCs	0.0083612	0.0628307	0
esrrga	Rods	0.0353698	0.0631018	0
usf2	Horizontal	0.00242718	0.0634611	0
znf574	RPCs	0.00334448	0.0634813	0	0.253111	1.10267e-05
gabpa	RPCs	0.00334448	0.0634813	0
cnot3b	RGCs	0.0064	0.0635894	0
znf410	RGCs	0.0032	0.0650864	0
cnot3a	Bipolar	0.00434783	0.0653788	0
raraa	MG	0.0238727	0.0654375	0
foxo4	Rods	0.0192926	0.0676117	0
ep300a	RPCs	0.00501672	0.0687592	0
klf13	MG	0.0172414	0.0726636	0
six6a	Rods	0.0128617	0.073615	0	0.291276	0.0452193
zbtb2b	MG	0.00265252	0.073837	0
tbx5b	RPCs	0.0083612	0.0752535	0
tfcp2	Horizontal	0.00728155	0.0766282	0
zbtb41	Horizontal	0.0169903	0.0777297	0
scrt2	RGCs	0.0288	0.0797873	0
atf6	Bipolar	0.0152174	0.0811601	0
supt5h	Amacrine	0.00393185	0.081979	0
mybl1	MG	0.0212202	0.0820532	0	0.445555	0.000117912
mef2d	Horizontal	0.026699	0.0833324	0
txndc15	MG	0.00397878	0.0841524	0
foxp1a	RPCs	0.0183946	0.0844998	0
pou6f1	RGCs	0.0096	0.0870826	0
tfap4	Horizontal	0.00970874	0.0881329	0
ebf3a	Horizontal	0.092233	0.0888804	0
tcf3b	MG	0.0106101	0.0898345	0
hsf2	Amacrine	0.00655308	0.091444	0	0.235504	0.00179359
meis1b	RGCs	0.0352	0.09275	0
srebf2	RGCs	0.008	0.0930609	0	0.394766	2.6075e-06
znf280d	RGCs	0.0064	0.0967118	0
hif1ab	Horizontal	0.0752427	0.0978982	0
klf8	Horizontal	0.00970874	0.0979437	0
sin3aa	RPCs	0.00334448	0.0981464	0
nr2f2	Amacrine	0.017038	0.0987607	0
nfic	MG	0.0066313	0.0995951	0
ctbp1	RGCs	0.0096	0.0998939	0
bhlhe22	Horizontal	0.0242718	0.10039	0
nr2f5	RPCs	0.0167224	0.10373	0
stat3	Bipolar	0.05	0.105207	0	-0.428084	0.00070467
bach2b	RGCs	0.0448	0.107507	0
ep300a	Horizontal	0.00485437	0.107531	0
mxi1	Bipolar	0.0108696	0.108114	0	0.217463	0.006021
mntb	Bipolar	0.00869565	0.109009	0
nr2f5	Amacrine	0.017038	0.11002	0
znf281b	RPCs	0.00167224	0.111111	0	0.21234	0.0246765
gtf3c2	RPCs	0.00167224	0.111111	0
usf2	RPCs	0.00167224	0.111111	0
kdm2bb	Amacrine	0.0117955	0.11284	0
znf740a	MG	0.00265252	0.113409	0
zzz3	MG	0.00265252	0.113409	0
nr2f6a	RPCs	0.00501672	0.114425	0
lcorl	Horizontal	0.00728155	0.11552	0
kdm2aa	RGCs	0.0064	0.115751	0
taf1	RGCs	0.0064	0.115751	0
znf143a	Amacrine	0.00262123	0.118139	0
atf1	MG	0.00132626	0.120641	0
mgaa	MG	0.00132626	0.120641	0
bptf	Bipolar	0.0108696	0.120841	0
arnt	Cones	0.00311526	0.121681	0
rxrba	Cones	0.00311526	0.121681	0
crx	Bipolar	0.0217391	0.123478	0
kmt2cb	Bipolar	0.0217391	0.123478	0
zbtb20	Amacrine	0.0275229	0.126538	0
samd11	RPCs	0.041806	0.126816	0
ubp1	RGCs	0.0096	0.128287	0
e2f3	MG	0.00795756	0.12833	0
znf438	Horizontal	0.00728155	0.129849	0
mbd3b	Horizontal	0.00970874	0.130203	0
prdm1b	Cones	0.0202492	0.130247	0	0.546627	9.43362e-05
gmeb1	RPCs	0.00334448	0.136677	0
znf644a	RPCs	0.00334448	0.136677	0
arnt2	Bipolar	0.0130435	0.137937	0
znf644a	RGCs	0.0032	0.139844	0
znf711	RGCs	0.0032	0.139844	0
phf21ab	RPCs	0.00501672	0.140554	0
tfe3a	Bipolar	0.00869565	0.140686	0
rfx7a	Rods	0.00643087	0.143127	0
srebf1	Rods	0.00643087	0.143127	0
hmx4	Horizontal	0.0315534	0.143933	0
dr1	RGCs	0.0048	0.144861	0
dido1	Amacrine	0.0144168	0.148205	0
cica	RGCs	0.024	0.150313	0
klf13	Rods	0.0192926	0.152448	0
ep300b	Bipolar	0.023913	0.152469	0
stat1a	Bipolar	0.00434783	0.153527	0
rorb	RGCs	0.0528	0.154116	0
txndc15	Amacrine	0.00393185	0.155062	0
mgaa	Amacrine	0.00131062	0.156595	0
ctbp1	Amacrine	0.00917431	0.15663	0
hmg20b	MG	0.00265252	0.156922	0
znf644a	MG	0.00265252	0.156922	0
znf711	MG	0.00265252	0.156922	0
meis1b	MG	0.0291777	0.157522	0
lin28b	RGCs	0.0096	0.160111	0
foxo3a	Horizontal	0.00728155	0.160212	0
kmt2a	Amacrine	0.0078637	0.16145	0
gatad2ab	Rods	0.0096463	0.161477	0
dr1	MG	0.00397878	0.168437	0
pbx4	Rods	0.0160772	0.170661	0	0.254256	0.0231134
pbx1a	MG	0.0636605	0.171914	0
epas1b	Rods	0.0675241	0.172333	0
rfx7a	RGCs	0.0048	0.173411	0
parp1	Rods	0.0257235	0.175202	0	0.291273	0.00198211
patz1	Horizontal	0.00728155	0.176131	0
cdc5l	Amacrine	0.00262123	0.176987	0
cnot3a	Amacrine	0.00262123	0.176987	0
sin3aa	Amacrine	0.00262123	0.176987	0
sin3ab	Amacrine	0.00262123	0.176987	0
zzz3	Amacrine	0.00262123	0.176987	0
nfia	MG	0.0464191	0.178224	0
supt5h	RGCs	0.0032	0.181728	0
bhlhe41	Horizontal	0.0218447	0.181974	0
tcf12	RPCs	0.0284281	0.18301	0
sox12	RGCs	0.0144	0.186326	0	0.289972	0.00677536
foxk1	Bipolar	0.00434783	0.186336	0
vax2	RPCs	0.0100334	0.186651	0	0.314559	0.00422145
foxp1b	MG	0.0159151	0.187259	0
kmt2cb	Rods	0.0192926	0.190706	0
rxrga	Rods	0.0128617	0.191384	0
kmt2a	Horizontal	0.00728155	0.192466	0
klf8	RPCs	0.0083612	0.193606	0
tead3b	RPCs	0.0217391	0.194913	0
nfya	Amacrine	0.00393185	0.197036	0
cnot3b	RPCs	0.00501672	0.197737	0
foxg1a	Horizontal	0.00485437	0.197827	0
myca	RPCs	0.00668896	0.198502	0	0.287638	0.0026867
mybl2b	MG	0.00928382	0.200841	0
sox4a	RGCs	0.0352	0.202243	0
efl1	MG	0.00265252	0.202852	0
supt5h	MG	0.00265252	0.202852	0
kdm2bb	Horizontal	0.00970874	0.205321	0
kmt2cb	RPCs	0.0183946	0.206042	0
nr2f1a	Cones	0.00623053	0.208957	0
sp4	Bipolar	0.00652174	0.209776	0
foxj3	Cones	0.0155763	0.214821	0
ewsr1a	MG	0.0106101	0.216016	0
pbx1b	RPCs	0.0367893	0.217327	0	0.595331	0.0493811
nr1h3	Cones	0.0046729	0.217922	0
gatad2ab	MG	0.0066313	0.220008	0
mycb	RPCs	0.00334448	0.220437	0
cxxc5a	Horizontal	0.0291262	0.221229	0
tbx5b	Amacrine	0.00655308	0.222943	0
sf1	RGCs	0.0032	0.225102	0
stat1a	RGCs	0.0032	0.225102	0
yy1b	RGCs	0.0032	0.225102	0
zeb1b	Bipolar	0.0173913	0.226541	0
pknox1.2	MG	0.00132626	0.226751	0
foxo3a	RGCs	0.0064	0.230211	0
znf143a	Horizontal	0.00242718	0.230754	0
bcl11aa	MG	0.0145889	0.231766	0
bcl11ab	RGCs	0.0384	0.232071	0
arntl2	Horizontal	0.0121359	0.232272	0
znf280d	Amacrine	0.00524246	0.23333	0
ccnt2b	Rods	0.00321543	0.233472	0
cnot3a	Rods	0.00321543	0.233472	0
rxrba	Rods	0.00321543	0.233472	0
sin3ab	Rods	0.00321543	0.233472	0
vax1	MG	0.00397878	0.233813	0
znf362b	RGCs	0.0048	0.23438	0
foxn3	RGCs	0.0944	0.235636	0
mnta	Cones	0.00623053	0.237157	0
elf2a	Amacrine	0.00262123	0.239047	0
rxrga	Amacrine	0.0117955	0.242949	0
smc3	Horizontal	0.0169903	0.243209	0
sf1	MG	0.00265252	0.249986	0
FOXK2	Amacrine	0.00655308	0.254141	0
ncoa2	Rods	0.0160772	0.255036	0
smad2	RGCs	0.0064	0.255842	0
bach2b	MG	0.035809	0.256247	0
mbd3a	Cones	0.00311526	0.265611	0
tfcp2	RGCs	0.0048	0.26615	0
dbpb	Amacrine	0.0078637	0.267422	0
znf280d	Horizontal	0.00485437	0.269925	0
pou2f1b	RGCs	0.0096	0.27175	0
tcf3b	RGCs	0.0096	0.27175	0
hmg20b	Rods	0.00321543	0.273194	0
npas2	Bipolar	0.0173913	0.277637	0
sin3ab	Horizontal	0.00242718	0.279614	0
chd2	Amacrine	0.0209699	0.280577	0
creb1a	Amacrine	0.0104849	0.282753	0	0.371469	0.000380432
taf1	RPCs	0.00501672	0.291013	0
creb1a	RGCs	0.0096	0.292031	0	0.371469	0.000380432
arnt2	RGCs	0.0096	0.292031	0
lcor	Horizontal	0.00485437	0.294068	0
hltf	Bipolar	0.0130435	0.295506	0
mxi1	Cones	0.00778816	0.296426	0	0.217463	0.006021
ep300a	MG	0.00265252	0.297367	0
arid3a	Amacrine	0.00262123	0.301874	0	-0.205505	0.00848591
znf770	Amacrine	0.00262123	0.301874	0
hsf2	MG	0.00397878	0.30272	0	0.235504	0.00179359
znf280d	MG	0.00397878	0.30272	0
nfyc	Horizontal	0.00970874	0.304423	0
rxrga	Horizontal	0.00970874	0.304423	0
etv5b	Rods	0.022508	0.308667	0
nr2f2	RGCs	0.0128	0.30951	0
gabpa	Bipolar	0.00217391	0.310064	0
hif1al	Bipolar	0.0282609	0.312804	0
nfya	RGCs	0.0032	0.313036	0
foxk1	Cones	0.00311526	0.314985	0
thrab	Bipolar	0.0826087	0.315289	0	-0.451534	0.00272307
atoh7	RGCs	0.0304	0.316401	0	0.51811	0.022545
ilf3a	MG	0.00132626	0.320077	0	0.228248	0.00435993
tp53	MG	0.00132626	0.320077	0
clocka	RPCs	0.0083612	0.324731	0
elf2a	Horizontal	0.00242718	0.32538	0
znf644a	Horizontal	0.00242718	0.32538	0
foxn3	Horizontal	0.0800971	0.327214	0
tcf3a	MG	0.00795756	0.328443	0
pknox1.1	Cones	0.00155763	0.33157	0
rfx7a	Amacrine	0.00393185	0.333163	0
zfx	RGCs	0.0064	0.335325	0
smad2	Rods	0.00643087	0.335886	0
pax6b	RPCs	0.110368	0.338413	0	0.290256	0.00640989
zbtb20	Horizontal	0.0194175	0.339081	0
mycb	Rods	0.00321543	0.346594	0
sfpq	Bipolar	0.023913	0.347962	0
rx2	RPCs	0.0167224	0.349935	0
tbx2b	RGCs	0.0096	0.354366	0
pou2f2a	Amacrine	0.0104849	0.357456	0
kmt2a	Bipolar	0.00652174	0.358858	0
pbx1a	Horizontal	0.0582524	0.363607	0
arid3a	Horizontal	0.00242718	0.368248	0	-0.205505	0.00848591
smc3	Amacrine	0.0183486	0.36967	0
rxrba	Bipolar	0.00217391	0.371236	0
sin3aa	Bipolar	0.00217391	0.371236	0
raraa	RGCs	0.0208	0.374824	0
gtf2a1	RPCs	0.00167224	0.375806	0
gtf2b	RPCs	0.00167224	0.375806	0
znf143a	RPCs	0.00167224	0.375806	0
znf410	RPCs	0.00167224	0.375806	0
usf1	Amacrine	0.00393185	0.379237	0
gtf2b	RGCs	0.0016	0.380056	0
prdm10	RGCs	0.0016	0.380056	0
aebp2	Bipolar	0.00652174	0.383858	0
max	Amacrine	0.0078637	0.385629	0
ing4	MG	0.00265252	0.390068	0
zeb2a	MG	0.0344828	0.392226	0
nr1d2b	Horizontal	0.0121359	0.396393	0
ilf3a	Amacrine	0.00131062	0.400132	0	0.228248	0.00435993
nfyba	Amacrine	0.00131062	0.400132	0
lhx4	RPCs	0.0301003	0.401105	0
pbx4	Amacrine	0.0131062	0.401437	0	0.254256	0.0231134
znf410	MG	0.00132626	0.402157	0
vdrb	RGCs	0.0256	0.404506	0
nfia	Horizontal	0.0412621	0.406244	0
atf7b	MG	0.00397878	0.406807	0
pbx2	Horizontal	0.00242718	0.4084	0
zeb1b	Horizontal	0.0121359	0.409257	0
smc3	Bipolar	0.0173913	0.414728	0
mxi1	RGCs	0.0064	0.41568	0	0.217463	0.006021
stat5b	RPCs	0.00501672	0.417986	0
pou2f2a	MG	0.00795756	0.418916	0
znf280d	Bipolar	0.00434783	0.420955	0
ep300a	Amacrine	0.00262123	0.423322	0
scrt2	Horizontal	0.0194175	0.427759	0
nr1h3	RPCs	0.00334448	0.432435	0
znf143b	RPCs	0.00334448	0.432435	0
znf516	Horizontal	0.0145631	0.432651	0
sox2	Horizontal	0.0412621	0.432971	0
bbx	Bipolar	0.00652174	0.433092	0
tgif1	MG	0.00265252	0.434394	0
znf281a	MG	0.00265252	0.434394	0
atoh7	MG	0.0251989	0.434937	0	0.51811	0.022545
pou2f1b	RPCs	0.0083612	0.439878	0
cux1a	MG	0.0490716	0.44303	0	0.202198	4.46069e-05
setdb1b	Rods	0.00321543	0.443081	0
cnot3a	RPCs	0.00167224	0.445221	0
sin3ab	RPCs	0.00167224	0.445221	0
yy1a	RPCs	0.00167224	0.445221	0
znf654	RPCs	0.00167224	0.445221	0
znf740a	RPCs	0.00167224	0.445221	0
tcf7l1a	Rods	0.00643087	0.447509	0	0.262036	0.0113286
srebf2	RPCs	0.00501672	0.448796	0	0.394766	2.6075e-06
cdc5l	RGCs	0.0016	0.449939	0
cnot3a	RGCs	0.0016	0.449939	0
sin3ab	RGCs	0.0016	0.449939	0
yy1a	RGCs	0.0016	0.449939	0
znf740a	RGCs	0.0016	0.449939	0
taf1	Bipolar	0.00434783	0.452251	0
gtf2ird1	Rods	0.0096463	0.456166	0
nr1d2a	Amacrine	0.0196592	0.458263	0
tcf3b	Bipolar	0.00869565	0.458489	0
arnt2	Horizontal	0.00728155	0.471036	0
atf4b	Rods	0.00321543	0.471979	0
e2f8	MG	0.0185676	0.47295	0
mntb	MG	0.00397878	0.473695	0
stat5b	MG	0.00397878	0.473695	0
cdc5l	MG	0.00132626	0.474344	0
sin3aa	MG	0.00132626	0.474344	0
yy1a	MG	0.00132626	0.474344	0
zbtb11	MG	0.00132626	0.474344	0
foxg1a	MG	0.00265252	0.476922	0
tfdp1a	MG	0.00265252	0.476922	0
aebp2	Horizontal	0.00485437	0.477423	0
chd2	Horizontal	0.0145631	0.478379	0
patz1	RPCs	0.00501672	0.478926	0
rorca	Rods	0.022508	0.48023	0
hivep2a	Amacrine	0.0445609	0.480803	0	-0.430478	3.94496e-05
setdb1a	Bipolar	0.00652174	0.480816	0
lhx4	Horizontal	0.0242718	0.483875	0
ccnt2b	Cones	0.00155763	0.489073	0
sox11b	RGCs	0.0144	0.490186	0	0.35384	0.000229283
zbtb20	MG	0.0172414	0.490836	0
smad7	RGCs	0.016	0.492693	0	0.297125	0.00884709
jun	RGCs	0.0064	0.493686	0	-0.361715	0.00060319
znf217	RGCs	0.0064	0.493686	0
gtf2a1	Amacrine	0.00131062	0.494129	0
prdm10	Amacrine	0.00131062	0.494129	0
ep300b	MG	0.0145889	0.499094	0
vezf1a	MG	0.0185676	0.501272	0
nfic	Cones	0.0046729	0.502053	0
purab	Bipolar	0.00652174	0.503961	0
thraa	Cones	0.00778816	0.504271	0
elf2a	RPCs	0.00167224	0.50693	0
lin28b	RPCs	0.00668896	0.507563	0
znf362b	RPCs	0.00334448	0.509	0
elf2a	RGCs	0.0016	0.511958	0
hmg20b	RGCs	0.0016	0.511958	0
zeb2a	RGCs	0.0368	0.512007	0
nr2f6a	Horizontal	0.00242718	0.514228	0
usf1	MG	0.00265252	0.51744	0
pou2f2a	Horizontal	0.00728155	0.520009	0
smad3b	Horizontal	0.0121359	0.522011	0	0.233656	0.00404231
nr1d1	Amacrine	0.0117955	0.523025	0
sfpq	Horizontal	0.0169903	0.523932	0
sf1	Bipolar	0.00217391	0.524149	0
yy1b	Bipolar	0.00217391	0.524149	0
mbd3b	MG	0.00530504	0.524477	0
klf13	Cones	0.0140187	0.524795	0
ing4	Amacrine	0.00262123	0.532914	0
mynn	Amacrine	0.00262123	0.532914	0
setdb1b	Amacrine	0.00262123	0.532914	0
nr3c1	Horizontal	0.0121359	0.534015	0
esrrga	Cones	0.0249221	0.536358	0
smad2	MG	0.00397878	0.536914	0
prdm1b	MG	0.0119363	0.543652	0	0.546627	9.43362e-05
tfap2c	Horizontal	0.038835	0.545079	0	0.247726	0.0284381
dr1	Horizontal	0.00242718	0.545129	0
phf21ab	Horizontal	0.00242718	0.545129	0
nr1d2a	MG	0.0145889	0.546204	0
six3a	RGCs	0.0048	0.546357	0
max	MG	0.00530504	0.550593	0
znf217	MG	0.00530504	0.550593	0
kmt2cb	MG	0.0119363	0.560639	0
ilf3b	MG	0.0066313	0.561584	0
arid3a	RPCs	0.00167224	0.561787	0	-0.205505	0.00848591
tcf7l2	RGCs	0.024	0.564248	0
tbx5b	Bipolar	0.00434783	0.566959	0
ccnt2a	RGCs	0.0016	0.566996	0
znf770	RGCs	0.0016	0.566996	0
smad3a	Rods	0.0096463	0.572723	0
zbtb11	Amacrine	0.00131062	0.573415	0
znf654	Amacrine	0.00131062	0.573415	0
znf740a	Amacrine	0.00131062	0.573415	0
nr1h3	Horizontal	0.00242718	0.574071	0
srebf1	Horizontal	0.00242718	0.574071	0
znf143b	Horizontal	0.00242718	0.574071	0
bptf	Horizontal	0.00485437	0.576552	0
zbtb41	MG	0.00928382	0.579309	0
phf21ab	Amacrine	0.00262123	0.582106	0
id2a	Bipolar	0.0152174	0.58551	0
trps1	Amacrine	0.0078637	0.587104	0	0.289991	0.000278823
neurod1	Bipolar	0.023913	0.589238	0
vsx2	RPCs	0.0083612	0.590984	0
tfcp2	MG	0.00265252	0.59197	0
tead1b	Rods	0.00643087	0.593151	0
kdm2aa	Rods	0.00321543	0.595545	0
rxrbb	Rods	0.00321543	0.595545	0
taf1	Rods	0.00321543	0.595545	0
gtf2ird1	Horizontal	0.00728155	0.595814	0
cnot3b	Horizontal	0.00242718	0.601177	0
atf6	MG	0.0066313	0.605634	0
bcl11aa	Bipolar	0.0130435	0.610283	0
sp4	RPCs	0.00334448	0.610432	0
ncoa2	RPCs	0.0117057	0.611179	0
znf217	Horizontal	0.00485437	0.612184	0
kdm2bb	RGCs	0.0064	0.612436	0
dido1	Cones	0.00934579	0.612606	0
pbx1b	Horizontal	0.0242718	0.616114	0	0.595331	0.0493811
patz1	Bipolar	0.00434783	0.617475	0
lcor	MG	0.00265252	0.625884	0
prox1a	RGCs	0.0304	0.626245	0
rxrga	MG	0.0066313	0.626684	0
znf143b	Amacrine	0.00262123	0.627369	0
sox11a	Amacrine	0.0196592	0.632044	0	0.242064	0.0014251
six3b	RGCs	0.0176	0.635469	0
atm	Rods	0.00321543	0.636486	0
ches1	Horizontal	0.00728155	0.6374	0
hltf	Horizontal	0.00728155	0.6374	0
nr2f6a	Bipolar	0.00217391	0.639943	0
hmg20b	Amacrine	0.00131062	0.640289	0
znf644a	Amacrine	0.00131062	0.640289	0
lcorl	RPCs	0.00334448	0.640496	0
foxp1a	Rods	0.0096463	0.641298	0
yy1b	MG	0.00132626	0.642754	0
tbx2b	Cones	0.00778816	0.643137	0
clocka	Horizontal	0.00485437	0.645487	0
atf7b	RGCs	0.0032	0.648222	0
bbx	MG	0.00397878	0.649183	0
hsf2	Horizontal	0.00242718	0.65034	0	0.235504	0.00179359
atf4a	Rods	0.0096463	0.651948	0
sox4a	Amacrine	0.0314548	0.652205	0
txndc15	RPCs	0.00167224	0.653899	0
trps1	RGCs	0.0064	0.654825	0	0.289991	0.000278823
mycb	Cones	0.00155763	0.65864	0
stat1a	Cones	0.00155763	0.65864	0
hdx	RGCs	0.0016	0.65918	0
tead3b	MG	0.0132626	0.65929	0
vax2	Horizontal	0.00485437	0.661275	0	0.314559	0.00422145
six3a	Bipolar	0.00434783	0.663345	0
dido1	RPCs	0.0083612	0.666464	0
mnta	RPCs	0.00334448	0.668703	0
bcl11aa	Horizontal	0.00970874	0.66893	0
fezf2	Horizontal	0.026699	0.670306	0
hmx4	Bipolar	0.026087	0.671232	0
phf21ab	Bipolar	0.00217391	0.671915	0
znf281a	Bipolar	0.00217391	0.671915	0
rxrbb	Horizontal	0.00242718	0.672607	0
taf1	Horizontal	0.00242718	0.672607	0
nfe2l3	Rods	0.00321543	0.673298	0	0.286564	0.00180197
myca	Rods	0.00321543	0.673298	0	0.287638	0.0026867
hivep2a	Rods	0.0321543	0.673306	0	-0.430478	3.94496e-05
znf438	RGCs	0.0032	0.676326	0
foxp2	MG	0.0212202	0.67812	0
hdx	MG	0.00132626	0.685927	0
dbpa	RGCs	0.0112	0.688249	0
sox12	Amacrine	0.0104849	0.688472	0	0.289972	0.00677536
arntl2	Bipolar	0.00869565	0.688931	0
foxn2b	MG	0.00530504	0.689506	0
vdrb	Cones	0.0233645	0.691345	0
rbpjb	MG	0.0384615	0.691434	0	0.283084	0.00116811
smc3	RGCs	0.0128	0.693447	0
foxg1b	Horizontal	0.0121359	0.69459	0
mntb	RPCs	0.00334448	0.695094	0
nfic	RPCs	0.00334448	0.695094	0
ctbp1	MG	0.00397878	0.697536	0
vsx1	Horizontal	0.0631068	0.697798	0
ctnnb1	Amacrine	0.0262123	0.697949	0
ncoa2	MG	0.00928382	0.699354	0
sox5	Cones	0.0280374	0.699851	0	-0.520075	0.0477021
rxrgb	Horizontal	0.00970874	0.700601	0
banp	Bipolar	0.00217391	0.701055	0
nfe2l3	RGCs	0.0032	0.702576	0	0.286564	0.00180197
tbx5b	RGCs	0.0032	0.702576	0
foxn2b	Horizontal	0.00485437	0.705264	0
nrf1	Rods	0.00321543	0.706396	0	0.210163	0.00704304
tfe3a	Rods	0.00321543	0.706396	0
bach2b	Horizontal	0.026699	0.709882	0
kmt2cb	Horizontal	0.00970874	0.710662	0
npas2	Rods	0.0096463	0.711096	0
nr2f2	Horizontal	0.00728155	0.711336	0
atf7b	Horizontal	0.00242718	0.71299	0
nr2f1a	Horizontal	0.00242718	0.71299	0
stat5a	MG	0.0106101	0.713285	0
cxxc5a	Amacrine	0.0275229	0.713722	0
mlxip	MG	0.00265252	0.714454	0
mnta	MG	0.00265252	0.714454	0
pou2f1b	Horizontal	0.00485437	0.718834	0
tcf3a	Horizontal	0.00485437	0.718834	0
bptf	MG	0.00397878	0.719745	0
kmt2a	Rods	0.00321543	0.721671	0
sfpq	Amacrine	0.0196592	0.721705	0
nr1d1	Cones	0.00934579	0.722575	0
ctnnb2	MG	0.00132626	0.723891	0
nfya	MG	0.00132626	0.723891	0
rx2	MG	0.0106101	0.727139	0
vax1	Bipolar	0.00217391	0.727612	0
bcl11ab	Amacrine	0.034076	0.729296	0
creb1b	RGCs	0.0016	0.731769	0
ing4	RGCs	0.0016	0.731769	0
setdb1b	RGCs	0.0016	0.731769	0
creb1a	Horizontal	0.00485437	0.731876	0	0.371469	0.000380432
aebp2	Rods	0.00321543	0.736154	0
dido1	MG	0.0066313	0.737927	0
myca	MG	0.00265252	0.739798	0	0.287638	0.0026867
ubp1	MG	0.00397878	0.740667	0
foxj3	Amacrine	0.0104849	0.743826	0
foxo4	Bipolar	0.00869565	0.744031	0
myef2	Amacrine	0.00131062	0.74426	0
yy1b	Amacrine	0.00131062	0.74426	0
rxrga	RGCs	0.0064	0.746622	0
tbx2b	Bipolar	0.00652174	0.747337	0
myca	Horizontal	0.00242718	0.748407	0	0.287638	0.0026867
arntl1a	Horizontal	0.00242718	0.748407	0
stat5b	Horizontal	0.00242718	0.748407	0
ches1	Rods	0.00643087	0.750105	0
sox5	Amacrine	0.0288336	0.750673	0	-0.520075	0.0477021
znf362b	Bipolar	0.00217391	0.751815	0
ches1	MG	0.0066313	0.75388	0
hltf	MG	0.0066313	0.75388	0
rarab	Rods	0.0096463	0.754253	0
rarab	RGCs	0.0112	0.75609	0
nr2f6a	MG	0.00132626	0.757274	0
onecut2	MG	0.0159151	0.758992	0
tcf12	Rods	0.0160772	0.759648	0
atf4b	RGCs	0.0016	0.762051	0
phf21ab	RGCs	0.0016	0.762051	0
tgif1	RGCs	0.0016	0.762051	0
znf281a	RGCs	0.0016	0.762051	0
srebf2	MG	0.00265252	0.763195	0	0.394766	2.6075e-06
FOXK2	MG	0.00265252	0.763195	0
srebf2	Horizontal	0.00242718	0.764446	0	0.394766	2.6075e-06
id2a	Horizontal	0.00970874	0.765868	0
pbx1a	RPCs	0.0585284	0.76736	0
tbx2b	Horizontal	0.00485437	0.767957	0
stat5a	RGCs	0.0112	0.768299	0
her15.1	Horizontal	0.0121359	0.770701	0
kdm2aa	Amacrine	0.00262123	0.770751	0
sox11b	Amacrine	0.0131062	0.773126	0	0.35384	0.000229283
ctcf	Bipolar	0.00217391	0.773872	0
nr2f2	RPCs	0.0083612	0.775052	0
klf8	Rods	0.00321543	0.775252	0
pou6f1	Rods	0.00321543	0.775252	0
id2a	MG	0.0106101	0.77797	0
sirt6	Horizontal	0.00242718	0.779466	0
chd2	Cones	0.0140187	0.781909	0
bhlhe22	MG	0.0132626	0.782919	0
elk1	Amacrine	0.00131062	0.784377	0
patz1	MG	0.00265252	0.784745	0
sirt6	MG	0.00265252	0.784745	0
atf4b	MG	0.00132626	0.786626	0
znf143b	RGCs	0.0016	0.78892	0
max	Bipolar	0.00434783	0.78979	0
hbp1	Horizontal	0.0145631	0.790157	0
tcf12	Horizontal	0.0145631	0.790157	0
lcor	Bipolar	0.00217391	0.793974	0
zbtb20	Rods	0.0128617	0.795479	0
arntl1b	MG	0.0066313	0.79737	0
smad7	Horizontal	0.00970874	0.797889	0	0.297125	0.00884709
six3b	Horizontal	0.0121359	0.799548	0
vsx2	Horizontal	0.00485437	0.79975	0
atf4b	Cones	0.00155763	0.800707	0
pbx1b	MG	0.0225464	0.801926	0	0.595331	0.0493811
hmx4	MG	0.0198939	0.803183	0
lin28b	Bipolar	0.00434783	0.80397	0
smad2	Cones	0.00311526	0.804394	0
kmt2a	MG	0.00265252	0.804553	0
hivep2a	Horizontal	0.026699	0.804998	0	-0.430478	3.94496e-05
mef2aa	Horizontal	0.026699	0.804998	0
esrrga	Bipolar	0.0195652	0.805608	0
gtf2ird1	RGCs	0.0064	0.805668	0
rxrgb	MG	0.00928382	0.806105	0
six3a	Horizontal	0.00242718	0.806703	0
tcf7l2	Amacrine	0.0235911	0.807631	0
ubp1	Rods	0.00321543	0.808577	0
foxn2b	RPCs	0.00501672	0.810697	0
cebpd	RPCs	0.0250836	0.811916	0
otx5	Bipolar	0.00869565	0.812307	0
banp	MG	0.00132626	0.812435	0
znf143b	MG	0.00132626	0.812435	0
usf1	RGCs	0.0016	0.812761	0
crema	Cones	0.00778816	0.813547	0
bcl11aa	RPCs	0.0100334	0.816529	0
ewsr1b	RGCs	0.0048	0.818242	0	0.261432	0.0014962
bhlhe23	Amacrine	0.0275229	0.81839	0
jun	Rods	0.00321543	0.818553	0	-0.361715	0.00060319
znf217	Rods	0.00321543	0.818553	0
ewsr1a	Horizontal	0.00485437	0.818749	0
bbx	RPCs	0.00334448	0.81893	0
gatad2ab	RPCs	0.00334448	0.81893	0
zfx	Horizontal	0.00242718	0.819036	0
arid5b	MG	0.0822281	0.820333	0
rxrga	Cones	0.00623053	0.821375	0
foxj3	RGCs	0.008	0.821919	0
six3b	MG	0.0132626	0.822177	0
tefa	MG	0.0066313	0.822852	0
gatad2ab	RGCs	0.0032	0.825056	0
prdm1a	MG	0.0212202	0.825557	0
foxj3	Rods	0.00643087	0.825704	0
rfx7a	Cones	0.00155763	0.825808	0
ssrp1a	Bipolar	0.00217391	0.828985	0
bbx	Horizontal	0.00242718	0.830585	0
gatad2ab	Horizontal	0.00242718	0.830585	0
dido1	RGCs	0.0064	0.830721	0
npas2	Horizontal	0.00728155	0.831139	0
otx5	RPCs	0.0083612	0.834463	0
pou6f1	RPCs	0.00334448	0.834534	0
sox12	MG	0.0066313	0.83459	0	0.289972	0.00677536
erfl3	Rods	0.0418006	0.836052	0
hlfa	Rods	0.0160772	0.837158	0	0.328785	0.000641899
dbpb	RGCs	0.0032	0.840391	0
dbpb	Horizontal	0.00242718	0.8414	0
pou6f1	Horizontal	0.00242718	0.8414	0
onecut1	Amacrine	0.0078637	0.845701	0
vax1	Cones	0.00155763	0.847752	0
gtf2ird1	MG	0.00530504	0.847878	0
hsf2	RPCs	0.00167224	0.848593	0	0.235504	0.00179359
bcl11ab	MG	0.0238727	0.850381	0
mxi1	Horizontal	0.00242718	0.851526	0	0.217463	0.006021
ctbp1	Horizontal	0.00242718	0.851526	0
e2f3	Horizontal	0.00242718	0.851526	0
setdb1a	Horizontal	0.00242718	0.851526	0
onecut1	Horizontal	0.00485437	0.851978	0
bach2b	Amacrine	0.034076	0.852138	0
ewsr1b	MG	0.00397878	0.854161	0	0.261432	0.0014962
etv5a	Amacrine	0.0419397	0.855335	0
hlfa	Bipolar	0.0195652	0.858104	0	0.328785	0.000641899
prdm1b	Horizontal	0.00728155	0.858217	0	0.546627	9.43362e-05
nr1d2a	Rods	0.0096463	0.858505	0
pbx4	Cones	0.00778816	0.860381	0	0.254256	0.0231134
smad3a	Cones	0.00778816	0.860381	0
hsf1	Horizontal	0.00242718	0.861008	0
purab	Horizontal	0.00242718	0.861008	0
thraa	Rods	0.00321543	0.861181	0
pou3f1	RGCs	0.0128	0.862378	0
nr3c1	Amacrine	0.0117955	0.862452	0
myca	Amacrine	0.00262123	0.86355	0	0.287638	0.0026867
cxxc5a	MG	0.0185676	0.863815	0
rxrbb	RPCs	0.00167224	0.865475	0
arntl1b	Horizontal	0.00485437	0.866428	0
hlfa	Horizontal	0.0145631	0.867614	0	0.328785	0.000641899
tcf7l2	Horizontal	0.0145631	0.867614	0
pou3f1	Horizontal	0.00970874	0.868045	0
vsx2	Amacrine	0.00655308	0.868096	0
cica	MG	0.0119363	0.868288	0
ewsr1b	Rods	0.00321543	0.868425	0	0.261432	0.0014962
pou6f1	MG	0.00265252	0.86847	0
prdm1a	Cones	0.0249221	0.869876	0
six6a	Horizontal	0.00242718	0.869886	0	0.291276	0.0452193
atf4b	Amacrine	0.00131062	0.870795	0
dr1	Amacrine	0.00131062	0.870795	0
znf281a	Amacrine	0.00131062	0.870795	0
nr3c1	RGCs	0.0096	0.872171	0
tcf12	Amacrine	0.0196592	0.872269	0
trps1	Bipolar	0.00434783	0.872469	0	0.289991	0.000278823
tcf3a	Bipolar	0.00434783	0.872469	0
ewsr1b	Cones	0.0046729	0.873354	0	0.261432	0.0014962
tead1b	Cones	0.0046729	0.873354	0
tcf3a	Rods	0.00321543	0.875293	0
sox11a	MG	0.0119363	0.875626	0	0.242064	0.0014251
smad7	Amacrine	0.0131062	0.877377	0	0.297125	0.00884709
jun	Horizontal	0.00242718	0.878199	0	-0.361715	0.00060319
max	Horizontal	0.00242718	0.878199	0
sox3	Horizontal	0.00485437	0.879577	0
ncoa2	RGCs	0.008	0.879804	0
bhlhe23	Horizontal	0.0169903	0.879989	0
mxi1	MG	0.00265252	0.881132	0	0.217463	0.006021
setdb1a	MG	0.00265252	0.881132	0
bhlhe22	RPCs	0.0133779	0.881176	0
creb1a	Bipolar	0.00434783	0.881479	0	0.371469	0.000380432
smad7	Bipolar	0.0108696	0.883876	0	0.297125	0.00884709
sox12	Horizontal	0.00485437	0.885695	0	0.289972	0.00677536
pbx4	Horizontal	0.00485437	0.885695	0	0.254256	0.0231134
smad3a	Horizontal	0.00485437	0.885695	0
brf1b	MG	0.00132626	0.888039	0
rxrbb	MG	0.00132626	0.888039	0
taf1	MG	0.00132626	0.888039	0
onecut2	Amacrine	0.0183486	0.889367	0
ilf3b	Bipolar	0.00434783	0.889898	0
banp	Amacrine	0.00131062	0.891081	0
foxg1a	Amacrine	0.00131062	0.891081	0
tfdp1a	Amacrine	0.00131062	0.891081	0
prdm1a	Horizontal	0.0169903	0.891396	0
pbx4	Bipolar	0.00652174	0.892181	0	0.254256	0.0231134
purab	MG	0.00265252	0.89266	0
nr2f1a	RPCs	0.00167224	0.893809	0
nrf1	Amacrine	0.00262123	0.895712	0	0.210163	0.00704304
smad2	Amacrine	0.00262123	0.895712	0
atm	RGCs	0.0016	0.897206	0
nr2f1a	RGCs	0.0016	0.897206	0
atf6	Rods	0.00321543	0.899373	0
foxg1b	Cones	0.0124611	0.90064	0
sp4	MG	0.00132626	0.901596	0
foxj3	Horizontal	0.00485437	0.902367	0
six6a	MG	0.00265252	0.903142	0	0.291276	0.0452193
ybx1	MG	0.0238727	0.903558	0	0.211886	0.0437706
vsx2	RGCs	0.0048	0.90471	0
nr2e1	Horizontal	0.0121359	0.906993	0
foxp1b	Rods	0.00643087	0.907247	0
nfia	Cones	0.0389408	0.908093	0
vax1	Amacrine	0.00131062	0.908185	0
raraa	Rods	0.0096463	0.90912	0
meis1b	Horizontal	0.0145631	0.910414	0
sox11b	MG	0.00795756	0.910519	0	0.35384	0.000229283
nr3c1	MG	0.00795756	0.910519	0
zfx	Bipolar	0.00217391	0.910951	0
nr3c1	Rods	0.00643087	0.911166	0
stat5a	Rods	0.00643087	0.911166	0
thraa	Horizontal	0.00242718	0.912464	0
six3b	Rods	0.0096463	0.912496	0
nr2f1a	MG	0.00132626	0.913514	0
nfyc	MG	0.00397878	0.914232	0
vdrb	Rods	0.0128617	0.914998	0
gem	Horizontal	0.0121359	0.917289	0
camta1a	Bipolar	0.0173913	0.917913	0
myca	RGCs	0.0016	0.919144	0	0.287638	0.0026867
nfic	RGCs	0.0016	0.919144	0
atoh7	Horizontal	0.0145631	0.919785	0	0.51811	0.022545
atm	Cones	0.00155763	0.922382	0
mef2d	MG	0.0119363	0.923064	0
trps1	Horizontal	0.00242718	0.923307	0	0.289991	0.000278823
tcf3b	Horizontal	0.00242718	0.923307	0
pbx3b	MG	0.0636605	0.925382	0
stat5a	Amacrine	0.0104849	0.925731	0
nr2f2	MG	0.00530504	0.926087	0
rbpjb	Rods	0.0289389	0.926794	0	0.283084	0.00116811
lhx4	RGCs	0.0192	0.927311	0
dido1	Rods	0.00321543	0.930903	0
zfx	Amacrine	0.00262123	0.930971	0
tcf7l1b	Horizontal	0.00728155	0.932103	0
ctbp1	Bipolar	0.00217391	0.932697	0
arntl1a	MG	0.00132626	0.933201	0
rreb1a	RPCs	0.00501672	0.933847	0
znf516	Rods	0.00643087	0.934555	0
nrf1	RGCs	0.0016	0.936407	0	0.210163	0.00704304
onecut1	Rods	0.00321543	0.937947	0
six6b	Rods	0.00321543	0.937947	0
gatad2ab	Amacrine	0.00262123	0.939973	0
smad7	Rods	0.00643087	0.940088	0	0.297125	0.00884709
scrt2	MG	0.0119363	0.940311	0
smad1	Rods	0.0096463	0.940503	0
sox5	Horizontal	0.0145631	0.940719	0	-0.520075	0.0477021
nfe2l3	Cones	0.00155763	0.940731	0	0.286564	0.00180197
mntb	Cones	0.00155763	0.940731	0
foxo3a	MG	0.00132626	0.941296	0
vezf1a	Bipolar	0.0130435	0.943849	0
thraa	Amacrine	0.00393185	0.944156	0
six6a	Bipolar	0.00217391	0.944163	0	0.291276	0.0452193
crema	RPCs	0.00501672	0.944275	0
tcf3a	RGCs	0.0032	0.944394	0
brf1b	Amacrine	0.00131062	0.945017	0
znf516	MG	0.00795756	0.946383	0
hif1al	MG	0.0132626	0.946663	0
ep300b	Rods	0.00643087	0.947563	0
crema	RGCs	0.0048	0.947777	0
kdm2bb	MG	0.00265252	0.948434	0
nr1d2a	RPCs	0.0100334	0.948841	0
jun	Bipolar	0.00217391	0.949143	0	-0.361715	0.00060319
sox3	Rods	0.00321543	0.94996	0
bhlhe23	RGCs	0.0192	0.95019	0
tcf7l1b	Rods	0.00643087	0.952045	0
sox12	Rods	0.00321543	0.952582	0	0.289972	0.00677536
zic2b	Rods	0.00321543	0.952582	0
esrrga	MG	0.0132626	0.953026	0
ascl1a	Horizontal	0.00485437	0.9542	0
mxi1	Amacrine	0.00262123	0.954742	0	0.217463	0.006021
smarca5	Rods	0.00321543	0.955068	0	0.244899	0.00501085
gtf2ird1	Amacrine	0.00524246	0.955858	0
tcf3a	Amacrine	0.00393185	0.956555	0
crx	Horizontal	0.00485437	0.956661	0
smad3a	Amacrine	0.00655308	0.956932	0
neurod4	Horizontal	0.0121359	0.956964	0
zbtb41	Rods	0.00321543	0.957423	0
clocka	Bipolar	0.00217391	0.957812	0
arntl1b	Bipolar	0.00434783	0.959086	0
arntl2	MG	0.00397878	0.959458	0
onecut1	MG	0.00397878	0.959458	0
camta1a	Cones	0.017134	0.959622	0
nr1d1	RGCs	0.0048	0.959986	0
sox3	RGCs	0.0048	0.959986	0
tefa	RGCs	0.0048	0.959986	0
aebp2	MG	0.00132626	0.960165	0
sox11a	Horizontal	0.00728155	0.960236	0	0.242064	0.0014251
plagl2	Horizontal	0.00728155	0.960236	0
kmt2a	Cones	0.00155763	0.960461	0
nr2f1a	Amacrine	0.00131062	0.960944	0
vax2	Bipolar	0.00217391	0.961577	0	0.314559	0.00422145
creb1a	MG	0.00265252	0.962661	0	0.371469	0.000380432
arnt2	MG	0.00265252	0.962661	0
rorca	Horizontal	0.00970874	0.963856	0
ches1	Cones	0.0046729	0.963889	0
tfdp2	Bipolar	0.0108696	0.964782	0	0.205369	0.00445947
zeb1b	MG	0.00530504	0.966098	0
nr2f5	RGCs	0.0048	0.966579	0
sox5	Rods	0.0128617	0.966773	0	-0.520075	0.0477021
six6b	Horizontal	0.00242718	0.967579	0
bach2b	Bipolar	0.023913	0.967801	0
tfap2c	MG	0.0291777	0.967842	0	0.247726	0.0284381
etv5b	Horizontal	0.00728155	0.969023	0
tcf7l1a	RGCs	0.0016	0.969082	0	0.262036	0.0113286
nr1d2b	Rods	0.00321543	0.969186	0
tfap4	MG	0.00132626	0.969243	0
mycn	Rods	0.00643087	0.969495	0
hnrnpul1	MG	0.00397878	0.969697	0
bhlhe23	RPCs	0.0183946	0.970117	0
gli2a	Horizontal	0.0364078	0.970306	0
myb	Horizontal	0.00728155	0.970545	0
zeb1b	Rods	0.00321543	0.970804	0
cux1a	Horizontal	0.0291262	0.971116	0	0.202198	4.46069e-05
nfe2l3	Amacrine	0.00131062	0.972262	0	0.286564	0.00180197
sox4a	Rods	0.0128617	0.972501	0
zeb1b	Cones	0.00623053	0.973738	0
nono	Rods	0.00321543	0.97379	0	0.215029	0.000981026
samd11	Horizontal	0.0145631	0.974482	0
zic2b	MG	0.00397878	0.975109	0
foxo4	Horizontal	0.00242718	0.975137	0
hivep2a	RGCs	0.0256	0.975327	0	-0.430478	3.94496e-05
nrg1	Horizontal	0.0121359	0.975455	0
cica	Cones	0.0109034	0.975485	0
vezf1a	Amacrine	0.0144168	0.976099	0
dbpa	Rods	0.00321543	0.976472	0
hmg20a	Horizontal	0.00728155	0.977154	0
vezf1a	RGCs	0.0112	0.97737	0
smarca5	MG	0.00397878	0.977458	0	0.244899	0.00501085
myb	Rods	0.00643087	0.977887	0
vezf1a	Horizontal	0.00728155	0.978295	0
ep300b	Horizontal	0.00485437	0.979111	0
smad1	Horizontal	0.00728155	0.979382	0
mef2aa	Cones	0.0280374	0.979469	0
tcf7l1a	Cones	0.00155763	0.979874	0	0.262036	0.0113286
tcf7l1b	RGCs	0.008	0.979955	0
tfe3a	Amacrine	0.00131062	0.980303	0
ctnnb1	Horizontal	0.00970874	0.980332	0
cebpd	Horizontal	0.0121359	0.980351	0
hnrnpul1	Amacrine	0.00524246	0.980827	0
nr1d2a	RGCs	0.008	0.98151	0
foxj3	MG	0.00397878	0.981538	0
mycn	Bipolar	0.00869565	0.981627	0
tead1a	Horizontal	0.0194175	0.981837	0
smad7	MG	0.0066313	0.981893	0	0.297125	0.00884709
smad3b	Rods	0.00321543	0.982041	0	0.233656	0.00404231
znf516	Bipolar	0.00652174	0.982049	0
ches1	RPCs	0.00334448	0.982279	0
hltf	RPCs	0.00334448	0.982279	0
atoh7	Amacrine	0.0196592	0.982956	0	0.51811	0.022545
otx5	Horizontal	0.00242718	0.983311	0
rxrga	Bipolar	0.00217391	0.98345	0
dnmt1	MG	0.00795756	0.983713	0
tfdp2	RGCs	0.0096	0.984698	0	0.205369	0.00445947
vax2	RGCs	0.0016	0.984983	0	0.314559	0.00422145
fezf2	Amacrine	0.0262123	0.985308	0
sox5	RPCs	0.0167224	0.985527	0	-0.520075	0.0477021
isl1	Rods	0.0096463	0.985856	0
mycn	MG	0.00795756	0.986222	0
neurod4	RGCs	0.0144	0.986384	0
lhx4	Rods	0.0096463	0.986448	0
id2a	Rods	0.00321543	0.987018	0
tcf12	RGCs	0.0112	0.98745	0
sox5	RGCs	0.016	0.987478	0	-0.520075	0.0477021
ewsr1a	Cones	0.00311526	0.987752	0
thraa	RGCs	0.0016	0.988199	0
ewsr1a	Bipolar	0.00217391	0.988624	0
nono	Horizontal	0.00242718	0.988803	0	0.215029	0.000981026
hdac1	RGCs	0.0128	0.98899	0
hnrnpul1	RGCs	0.0032	0.98916	0
mycn	Horizontal	0.00485437	0.989526	0
tead1b	RGCs	0.0016	0.989539	0
mef2aa	MG	0.0212202	0.989693	0
ebf3a	Bipolar	0.0652174	0.989904	0
tfap4	Amacrine	0.00131062	0.990073	0
vdrb	Amacrine	0.0157274	0.990084	0
neurod1	Horizontal	0.00728155	0.990086	0
nr3c1	Cones	0.00623053	0.990092	0
six6b	MG	0.00265252	0.990126	0
lhx4	MG	0.0132626	0.990423	0
nfia	Rods	0.0192926	0.991035	0
smad3a	RGCs	0.0032	0.991215	0
bhlhe41	RGCs	0.008	0.991223	0
ches1	Bipolar	0.00217391	0.991415	0
ebf3a	MG	0.0570292	0.991505	0
chd2	RGCs	0.0064	0.991615	0
mybl2b	RGCs	0.0016	0.99178	0
rxrgb	Bipolar	0.00434783	0.991795	0
erfl3	Horizontal	0.026699	0.992015	0
ahr2	Rods	0.00321543	0.992028	0
smarca5	RGCs	0.0032	0.992095	0	0.244899	0.00501085
parp1	Horizontal	0.00485437	0.992176	0	0.291273	0.00198211
raraa	RPCs	0.0083612	0.992316	0
foxg1b	Rods	0.00321543	0.992449	0
prdm1b	RGCs	0.0048	0.992552	0	0.546627	9.43362e-05
rxrgb	RGCs	0.0048	0.992552	0
tcf7l1a	Amacrine	0.00131062	0.992954	0	0.262036	0.0113286
foxp1a	Amacrine	0.00524246	0.992969	0
rarab	Horizontal	0.00242718	0.992977	0
foxj3	RPCs	0.00334448	0.993005	0
smad3b	RGCs	0.0048	0.993239	0	0.233656	0.00404231
stat3	Rods	0.0128617	0.993417	0	-0.428084	0.00070467
sox11b	Horizontal	0.00242718	0.99343	0	0.35384	0.000229283
sox4a	Horizontal	0.00970874	0.993654	0
bcl11ab	Bipolar	0.0173913	0.993661	0
foxo4	MG	0.00265252	0.993732	0
nr1d1	MG	0.00265252	0.993732	0
rx2	Horizontal	0.00242718	0.993854	0
gli3	Horizontal	0.00728155	0.994203	0
pou3f1	Rods	0.00321543	0.994243	0
nfyc	RPCs	0.00167224	0.994529	0
sox3	Bipolar	0.00217391	0.994631	0
rarab	Amacrine	0.00655308	0.994644	0
arid3b	RGCs	0.008	0.994746	0
tcf3a	Cones	0.00155763	0.994798	0
gli3	Rods	0.00643087	0.994893	0
six6a	Amacrine	0.00131062	0.995	0	0.291276	0.0452193
foxp1a	RGCs	0.0032	0.995354	0
mybl2b	Cones	0.00155763	0.995457	0
sox3	Amacrine	0.00393185	0.995523	0
nr2f5	Bipolar	0.00217391	0.995551	0
plagl2	Rods	0.00321543	0.995613	0
jun	Amacrine	0.00131062	0.995788	0	-0.361715	0.00060319
znf217	Amacrine	0.00131062	0.995788	0
id2a	RPCs	0.00501672	0.995799	0
atf4a	RGCs	0.0032	0.995825	0
prox1a	Rods	0.0096463	0.995841	0
zbtb41	Bipolar	0.00217391	0.99595	0
etv5a	MG	0.0225464	0.995974	0
sox2	Bipolar	0.026087	0.99604	0
smad3b	MG	0.00397878	0.996084	0	0.233656	0.00404231
hmg20a	RPCs	0.0083612	0.996434	0
neurod1	MG	0.00928382	0.996511	0
tbx2a	Bipolar	0.0130435	0.99653	0
yap1	Rods	0.0160772	0.996541	0
tfdp2	Rods	0.00321543	0.996658	0	0.205369	0.00445947
cxxc5a	Rods	0.00643087	0.996697	0
rorcb	Horizontal	0.0121359	0.996725	0
etv5b	Bipolar	0.00652174	0.99682	0
sfpq	Rods	0.00321543	0.996835	0
otx5	MG	0.00265252	0.996856	0
foxg1b	MG	0.00530504	0.996862	0
insm1a	RGCs	0.0112	0.996936	0
fezf2	RGCs	0.0176	0.997119	0
mef2d	Rods	0.00321543	0.997161	0
foxp1a	Bipolar	0.00217391	0.99722	0
nono	RGCs	0.0032	0.997285	0	0.215029	0.000981026
ahr2	Horizontal	0.00242718	0.997421	0
tead3b	Horizontal	0.00242718	0.997421	0
foxo1a	MG	0.102122	0.997439	0	-0.516842	0.000419509
e2f8	Rods	0.00321543	0.997454	0
atf4a	MG	0.00265252	0.997506	0
hivep2a	MG	0.0185676	0.99759	0	-0.430478	3.94496e-05
vdrb	RPCs	0.0100334	0.997705	0
smc3	MG	0.00397878	0.997705	0
vezf1a	Rods	0.00321543	0.997717	0
mybl1	Horizontal	0.00242718	0.997744	0	0.445555	0.000117912
ybx1	Rods	0.0096463	0.997887	0	0.211886	0.0437706
six6b	RPCs	0.00167224	0.99789	0
ncoa2	Bipolar	0.00217391	0.997904	0
vdrb	Bipolar	0.00869565	0.99795	0
bhlhe23	Rods	0.00643087	0.997975	0
rbpjb	Horizontal	0.0169903	0.997984	0	0.283084	0.00116811
six3b	RPCs	0.00668896	0.998002	0
rbpjb	RGCs	0.0256	0.998393	0	0.283084	0.00116811
cebpd	Rods	0.00643087	0.998417	0
lhx4	Amacrine	0.0157274	0.99843	0
ewsr1b	Amacrine	0.00131062	0.998497	0	0.261432	0.0014962
sox4a	MG	0.0119363	0.998509	0
foxn4	MG	0.0371353	0.998514	0	0.437382	5.51347e-05
hmg20a	MG	0.0066313	0.998519	0
onecut2	Bipolar	0.00652174	0.998546	0
smad3b	RPCs	0.00334448	0.998575	0	0.233656	0.00404231
rarab	RPCs	0.00334448	0.998575	0
rreb1a	MG	0.00132626	0.998633	0
zeb2a	Rods	0.0096463	0.998664	0
ybx1	Horizontal	0.00970874	0.998666	0	0.211886	0.0437706
rad21a	Rods	0.00321543	0.998677	0	0.298976	0.000215588
pou3f1	Bipolar	0.00434783	0.998701	0
yap1	Horizontal	0.0145631	0.998743	0
nr1d2b	Amacrine	0.00393185	0.998751	0
mybl1	RGCs	0.0048	0.998753	0	0.445555	0.000117912
dbpa	MG	0.00265252	0.998763	0
foxo4	RGCs	0.0016	0.99881	0
nr2e1	Rods	0.00321543	0.998814	0
bhlhe40	RGCs	0.0336	0.998863	0
gem	Rods	0.00321543	0.998994	0
rorb	Bipolar	0.0217391	0.999013	0
prdm1b	Bipolar	0.00217391	0.999014	0	0.546627	9.43362e-05
meis1b	Amacrine	0.0144168	0.999057	0
smad7	Cones	0.0046729	0.999108	0	0.297125	0.00884709
onecut1	Cones	0.00155763	0.999108	0
rorab	RGCs	0.0416	0.999151	0
bach2b	Cones	0.0186916	0.999164	0
foxp2	Bipolar	0.00869565	0.999225	0
rx2	Bipolar	0.00217391	0.999257	0
nfatc3a	Horizontal	0.0436893	0.999286	0
stat3	Cones	0.0186916	0.999293	0	-0.428084	0.00070467
tcf7l2	Rods	0.00321543	0.999314	0
crx	MG	0.00265252	0.999314	0
znf536	RGCs	0.0432	0.999365	0
e2f8	Horizontal	0.00242718	0.999369	0
znf536	Horizontal	0.0291262	0.999392	0
npas2	Amacrine	0.00393185	0.999395	0
insm1a	Rods	0.00321543	0.999449	0
isl1	MG	0.00928382	0.999474	0
prdm1a	RGCs	0.0112	0.999476	0
bcl11ab	Horizontal	0.00728155	0.999508	0
zfhx3	MG	0.0397878	0.999525	0
smad3b	Cones	0.00311526	0.999535	0	0.233656	0.00404231
nr1d2b	RPCs	0.00167224	0.999553	0
nr1d2a	Cones	0.0046729	0.999554	0
neurod4	Rods	0.00321543	0.999581	0
nr1d2b	RGCs	0.0016	0.9996	0
zeb1b	RPCs	0.00167224	0.999603	0
smarca5	Cones	0.00155763	0.999606	0	0.244899	0.00501085
fezf2	Rods	0.00643087	0.999609	0
tfdp2	Amacrine	0.0078637	0.999617	0	0.205369	0.00445947
parp1	RPCs	0.00501672	0.999619	0	0.291273	0.00198211
tead1a	Rods	0.0096463	0.999623	0
pou3f1	Amacrine	0.00655308	0.999639	0
hmx4	Rods	0.00321543	0.999664	0
ascl1a	Amacrine	0.00393185	0.999664	0
rxrgb	Amacrine	0.00393185	0.999664	0
nfia	Bipolar	0.0195652	0.999713	0
cebpd	Cones	0.0124611	0.999728	0
foxg1b	RPCs	0.00334448	0.99975	0
bhlhe23	MG	0.00928382	0.999752	0
epas1b	Horizontal	0.0194175	0.999753	0
nr1d2b	MG	0.00132626	0.999779	0
esrrga	RPCs	0.00668896	0.99978	0
klf13	RGCs	0.0016	0.999782	0
tfap2c	RPCs	0.0217391	0.999783	0	0.247726	0.0284381
foxg1b	RGCs	0.0032	0.999783	0
bhlhe41	Amacrine	0.00655308	0.999789	0
nrg1	RGCs	0.0096	0.999808	0
fezf2	Cones	0.0155763	0.999811	0
mybl1	Bipolar	0.00217391	0.99982	0	0.445555	0.000117912
rorb	Rods	0.0096463	0.999824	0
neurod1	RGCs	0.0064	0.999833	0
chd2	MG	0.00265252	0.999836	0
hmg20a	RGCs	0.0048	0.999843	0
nono	MG	0.00132626	0.999851	0	0.215029	0.000981026
tcf12	MG	0.00530504	0.999863	0
ascl1a	RGCs	0.0016	0.999866	0
nrg1	Cones	0.0109034	0.99987	0
smad1	RGCs	0.0048	0.999873	0
hdac1	Horizontal	0.00242718	0.999875	0
pbx1b	Rods	0.00321543	0.999875	0	0.595331	0.0493811
nr3c1	RPCs	0.00167224	0.99988	0
stat5a	RPCs	0.00167224	0.99988	0
tfap2c	Rods	0.0096463	0.999881	0	0.247726	0.0284381
nr2f1b	RPCs	0.0267559	0.999881	0
samd11	MG	0.0106101	0.999883	0
raraa	Cones	0.0046729	0.999891	0
dnmt1	Bipolar	0.00217391	0.999898	0
dnmt1	RGCs	0.0032	0.999901	0
insm1a	MG	0.0066313	0.999904	0
insm1a	Horizontal	0.00242718	0.999905	0
klf13	Amacrine	0.00262123	0.999914	0
neurod1	Amacrine	0.00917431	0.999915	0
her15.1	Bipolar	0.00217391	0.999916	0
mycn	RGCs	0.0032	0.999921	0
dbpa	Cones	0.00155763	0.999923	0
plagl2	RGCs	0.0032	0.99993	0
bcl11aa	Cones	0.00155763	0.999933	0
pax6a	RPCs	0.0953177	0.999938	0	0.424022	1.99109e-05
gli3	RGCs	0.0064	0.999939	0
tbx2a	MG	0.00795756	0.999947	0
bcl11ab	Rods	0.00321543	0.999949	0
tead1a	RGCs	0.016	0.999953	0
znf516	RGCs	0.0016	0.999955	0
parp1	RGCs	0.0032	0.999955	0	0.291273	0.00198211
foxp2	RPCs	0.00668896	0.99996	0
hmga1a	MG	0.0225464	0.99996	0	0.393312	6.31101e-07
rxraa	Rods	0.0128617	0.999961	0
kmt2cb	Cones	0.00155763	0.999961	0
plagl2	Amacrine	0.00524246	0.999963	0
gem	Cones	0.00623053	0.999965	0
cebpd	Bipolar	0.00652174	0.999966	0
camta1a	MG	0.00530504	0.999967	0
chd2	RPCs	0.00167224	0.999968	0
tcf7l1b	Amacrine	0.00393185	0.99997	0
e2f8	Bipolar	0.00217391	0.99997	0
gli2a	Rods	0.0160772	0.999971	0
ybx1	RGCs	0.0112	0.999971	0	0.211886	0.0437706
hmg20a	Bipolar	0.00217391	0.999973	0
samd11	RGCs	0.0096	0.999974	0
foxg1b	Amacrine	0.00393185	0.999974	0
smad1	Bipolar	0.00217391	0.999978	0
gem	Amacrine	0.0078637	0.999979	0
ahr2	RGCs	0.0016	0.999981	0
tead3b	RGCs	0.0016	0.999981	0
sox2	Rods	0.00643087	0.999984	0
zbtb18	Horizontal	0.00242718	0.999985	0
sox5	MG	0.0066313	0.999986	0	-0.520075	0.0477021
sox6	Horizontal	0.00728155	0.999988	0
nrg1	RPCs	0.00668896	0.999989	0
foxp4	Rods	0.00643087	0.999989	0
vsx1	Rods	0.022508	0.99999	0
dnmt1	Amacrine	0.00393185	0.999991	0
hbp1	RPCs	0.00334448	0.999991	0
nono	Amacrine	0.00131062	0.999991	0	0.215029	0.000981026
rorab	Rods	0.0160772	0.999992	0
nrg1	Amacrine	0.0104849	0.999992	0
hmg20a	Amacrine	0.00524246	0.999993	0
pbx1a	Rods	0.0128617	0.999993	0
bhlhe41	RPCs	0.00167224	0.999993	0
etv5a	RGCs	0.0144	0.999994	0
her15.1	RGCs	0.0016	0.999994	0
prdm1a	Amacrine	0.0104849	0.999995	0
tfap2a	MG	0.0251989	0.999996	0
hlfa	MG	0.00397878	0.999996	0	0.328785	0.000641899
hdac1	MG	0.00397878	0.999996	0
bhlhe40	Rods	0.0096463	0.999996	0
tfap2c	Bipolar	0.0130435	0.999996	0	0.247726	0.0284381
nfia	RPCs	0.0150502	0.999997	0
smad1	Cones	0.00311526	0.999997	0
etv5b	RPCs	0.00167224	0.999997	0
gem	RGCs	0.0032	0.999997	0
foxp4	RGCs	0.016	0.999997	0
prdm1b	Amacrine	0.00131062	0.999997	0	0.546627	9.43362e-05
hdac1	Bipolar	0.00217391	0.999997	0
foxn4	Rods	0.0128617	0.999997	0	0.437382	5.51347e-05
pbx1b	Bipolar	0.00434783	0.999997	0	0.595331	0.0493811
etv5b	RGCs	0.0016	0.999997	0
smad3b	Amacrine	0.00131062	0.999997	0	0.233656	0.00404231
nrg1	MG	0.00530504	0.999998	0
zfhx3	Rods	0.0160772	0.999998	0
myb	RGCs	0.0016	0.999998	0
etv5a	Rods	0.00321543	0.999998	0
mef2d	RPCs	0.00167224	0.999998	0
gli3	Bipolar	0.00217391	0.999998	0
bhlhe41	MG	0.00132626	0.999998	0
neurod4	Amacrine	0.0078637	0.999998	0
fezf2	RPCs	0.0083612	0.999998	0
rx2	Amacrine	0.00131062	0.999998	0
neurod4	MG	0.00397878	0.999998	0
hdac1	Amacrine	0.00655308	0.999998	0
mef2ab	MG	0.00795756	0.999999	0
foxn3	MG	0.0384615	0.999999	0
camta1b	Rods	0.0096463	0.999999	0	-0.360517	0.0311538
hmga1a	Rods	0.00643087	0.999999	0	0.393312	6.31101e-07
bhlhe22	Cones	0.00155763	0.999999	0
bhlhe41	Cones	0.00155763	0.999999	0
thrb	Horizontal	0.0121359	0.999999	0
thrb	RPCs	0.0250836	0.999999	0
znf536	Bipolar	0.0282609	0.999999	0
parp1	MG	0.00132626	0.999999	0	0.291273	0.00198211
camta1b	MG	0.0225464	0.999999	0	-0.360517	0.0311538
vsx1	RGCs	0.0368	0.999999	0
sox11a	Cones	0.00155763	0.999999	0	0.242064	0.0014251
plagl2	Cones	0.00155763	0.999999	0
meis1b	Bipolar	0.00217391	0.999999	0
etv5b	MG	0.00132626	0.999999	0
cxxc5a	Bipolar	0.00217391	0.999999	0
rorca	Amacrine	0.00524246	0.999999	0
atoh7	Bipolar	0.00217391	0.999999	0	0.51811	0.022545
arid5b	Rods	0.0289389	0.999999	0
six3b	Cones	0.00155763	0.999999	0
zbtb20	Cones	0.00155763	0.999999	0
cebpd	RGCs	0.0048	0.999999	0
mycn	Amacrine	0.00262123	0.999999	0
znf516	Amacrine	0.00131062	0.999999	0
sall1a	RPCs	0.0351171	0.999999	0
tfdp2	Cones	0.00155763	0.999999	0	0.205369	0.00445947
myb	Cones	0.00155763	1	0
sfpq	Cones	0.00155763	1	0
foxp4	Horizontal	0.00485437	1	0
hmx4	Cones	0.0046729	1	0
hivep2a	Bipolar	0.00652174	1	0	-0.430478	3.94496e-05
hmga1a	Horizontal	0.00728155	1	0	0.393312	6.31101e-07
mef2d	Cones	0.00155763	1	0
lhx4	Cones	0.0046729	1	0
rad21a	RGCs	0.0016	1	0	0.298976	0.000215588
hif1al	RPCs	0.00167224	1	0
foxn4	Horizontal	0.0121359	1	0	0.437382	5.51347e-05
rorca	RPCs	0.00167224	1	0
foxo3b	Horizontal	0.00242718	1	0	-0.228945	0.0462038
rx1	Horizontal	0.00242718	1	0
e2f8	Cones	0.00155763	1	0
prdm1a	Bipolar	0.00217391	1	0
ctnnb1	MG	0.00265252	1	0
foxo3b	MG	0.00928382	1	0	-0.228945	0.0462038
hif1al	RGCs	0.0016	1	0
nr2e1	RGCs	0.0016	1	0
bhlhe40	MG	0.0185676	1	0
tcf7l2	Cones	0.00311526	1	0
ahr2	Amacrine	0.00131062	1	0
tead3b	Amacrine	0.00131062	1	0
sox6	RGCs	0.0112	1	0
tead1a	Amacrine	0.0157274	1	0
gli3	Amacrine	0.00524246	1	0
stat3	RPCs	0.00668896	1	0	-0.428084	0.00070467
mybl1	Amacrine	0.00131062	1	0	0.445555	0.000117912
rad21a	MG	0.00132626	1	0	0.298976	0.000215588
gli2a	RGCs	0.0224	1	0
hlfa	RPCs	0.00167224	1	0	0.328785	0.000641899
cux1a	Rods	0.00321543	1	0	0.202198	4.46069e-05
hlfa	RGCs	0.0016	1	0	0.328785	0.000641899
rorca	MG	0.00132626	1	0
tcf12	Cones	0.00155763	1	0
ebf3a	Rods	0.0160772	1	0
thrab	Horizontal	0.0121359	1	0	-0.451534	0.00272307
foxp4	Bipolar	0.00869565	1	0
fezf2	MG	0.00530504	1	0
rx1	MG	0.00795756	1	0
vsx1	Amacrine	0.0445609	1	0
nr2f1b	MG	0.0145889	1	0
yap1	RGCs	0.0096	1	0
her15.1	Amacrine	0.00131062	1	0
yap1	Bipolar	0.00652174	1	0
nr2f6b	Horizontal	0.00242718	1	0	-0.219613	0.0277989
znf536	Amacrine	0.0366972	1	0
hmx4	RPCs	0.00167224	1	0
bhlhe40	Cones	0.0202492	1	0
rorcb	MG	0.00530504	1	0
samd11	Amacrine	0.0078637	1	0
insm1a	Amacrine	0.00393185	1	0
foxo3b	Bipolar	0.00434783	1	0	-0.228945	0.0462038
pbx3b	Rods	0.0128617	1	0
arid3b	Amacrine	0.00131062	1	0
etv5b	Amacrine	0.00131062	1	0
mef2ab	Bipolar	0.00217391	1	0
nr2e1	Amacrine	0.00262123	1	0
roraa	Horizontal	0.0218447	1	0
tead1a	Bipolar	0.00434783	1	0
tfap2a	Bipolar	0.0152174	1	0
rbpjb	Bipolar	0.00652174	1	0	0.283084	0.00116811
gli3	Cones	0.00155763	1	0
sall1a	Horizontal	0.0121359	1	0
tbx2a	RPCs	0.00167224	1	0
tbx2a	RGCs	0.0016	1	0
cebpd	Amacrine	0.00524246	1	0
tfap2c	Cones	0.0109034	1	0	0.247726	0.0284381
neurod4	Cones	0.00155763	1	0
smad1	Amacrine	0.00131062	1	0
pbx3b	RPCs	0.0317726	1	0
cxxc5a	Cones	0.00155763	1	0
mef2ab	RGCs	0.0032	1	0
hif1ab	MG	0.0198939	1	0
atoh7	Cones	0.00155763	1	0	0.51811	0.022545
isl1	Cones	0.00155763	1	0
nr3c2	Horizontal	0.0145631	1	0
foxn3	Rods	0.0096463	1	0
rx1	RPCs	0.00501672	1	0
sox6	MG	0.0066313	1	0
rorcb	RGCs	0.0032	1	0
foxn4	RGCs	0.0176	1	0	0.437382	5.51347e-05
epas1b	RPCs	0.0133779	1	0
zfhx3	RPCs	0.0217391	1	0
rxraa	RPCs	0.0117057	1	0
mef2aa	RPCs	0.00334448	1	0
yap1	Amacrine	0.0117955	1	0
rbpjb	Amacrine	0.0131062	1	0	0.283084	0.00116811
pbx1b	Cones	0.00155763	1	0	0.595331	0.0493811
gli2a	Bipolar	0.0108696	1	0
xbp1	Horizontal	0.00970874	1	0
mef2ab	RPCs	0.00167224	1	0
hmga1a	RGCs	0.0096	1	0	0.393312	6.31101e-07
ebf3a	RPCs	0.0284281	1	0
foxo3b	RPCs	0.00334448	1	0	-0.228945	0.0462038
etv5a	Cones	0.00623053	1	0
xbp1	MG	0.0238727	1	0
foxo3b	RGCs	0.0032	1	0	-0.228945	0.0462038
rbpjb	Cones	0.00778816	1	0	0.283084	0.00116811
tfap2a	RPCs	0.0133779	1	0
vsx1	MG	0.0212202	1	0
thrb	MG	0.0119363	1	0
mef2cb	Horizontal	0.00728155	1	0	-0.285488	0.000396825
hmga1a	Bipolar	0.00434783	1	0	0.393312	6.31101e-07
nr2f6b	MG	0.00530504	1	0	-0.219613	0.0277989
zfhx3	Bipolar	0.0130435	1	0
sox2	Cones	0.00623053	1	0
hivep2a	RPCs	0.00167224	1	0	-0.430478	3.94496e-05
rorab	Cones	0.0186916	1	0
sall1a	MG	0.0185676	1	0
ybx1	Amacrine	0.00393185	1	0	0.211886	0.0437706
mef2cb	RPCs	0.0217391	1	0	-0.285488	0.000396825
pbx1a	Bipolar	0.00652174	1	0
pbx3b	Bipolar	0.0173913	1	0
rx1	RGCs	0.0016	1	0
pax6a	Rods	0.022508	1	0	0.424022	1.99109e-05
six7	Horizontal	0.0291262	1	0
tead1a	Cones	0.00311526	1	0
pax6b	Rods	0.00643087	1	0	0.290256	0.00640989
erfl3	RGCs	0.0064	1	0
sox6	RPCs	0.00167224	1	0
camta1b	RPCs	0.0083612	1	0	-0.360517	0.0311538
yap1	Cones	0.00311526	1	0
nr2f1b	RGCs	0.0048	1	0
foxp4	Amacrine	0.0078637	1	0
roraa	Bipolar	0.0195652	1	0
foxn4	Amacrine	0.0183486	1	0	0.437382	5.51347e-05
nr2f6b	RGCs	0.0016	1	0	-0.219613	0.0277989
foxo1a	Horizontal	0.026699	1	0	-0.516842	0.000419509
mef2cb	MG	0.0159151	1	0	-0.285488	0.000396825
mef2ab	Amacrine	0.00131062	1	0
hif1ab	Bipolar	0.00434783	1	0
rorb	Cones	0.00155763	1	0
foxn3	RPCs	0.0167224	1	0
nr3c2	MG	0.0172414	1	0
thrab	MG	0.00928382	1	0	-0.451534	0.00272307
gli2a	Amacrine	0.0144168	1	0
znf536	Cones	0.0124611	1	0
foxn4	Bipolar	0.00217391	1	0	0.437382	5.51347e-05
sox6	Amacrine	0.00393185	1	0
foxp4	Cones	0.00155763	1	0
rorab	MG	0.00795756	1	0
thrb	RGCs	0.0048	1	0
gli2a	Cones	0.00778816	1	0
hmga1a	Cones	0.00311526	1	0	0.393312	6.31101e-07
hmga1a	Amacrine	0.00524246	1	0	0.393312	6.31101e-07
srebf2	Bipolar	0	1	0	0.394766	2.6075e-06
srebf2	Cones	0	1	0	0.394766	2.6075e-06
srebf2	Rods	0	1	0	0.394766	2.6075e-06
znf574	Bipolar	0	1	0	0.253111	1.10267e-05
znf574	Cones	0	1	0	0.253111	1.10267e-05
znf574	Amacrine	0	1	0	0.253111	1.10267e-05
znf574	RGCs	0	1	0	0.253111	1.10267e-05
znf574	Rods	0	1	0	0.253111	1.10267e-05
znf574	Horizontal	0	1	0	0.253111	1.10267e-05
znf574	MG	0	1	0	0.253111	1.10267e-05
pax6a	Bipolar	0.0304348	1	0	0.424022	1.99109e-05
pax6a	Cones	0.00778816	1	0	0.424022	1.99109e-05
cux1a	Cones	0.00155763	1	0	0.202198	4.46069e-05
foxn4	Cones	0.00311526	1	0	0.437382	5.51347e-05
mybl1	Cones	0	1	0	0.445555	0.000117912
mybl1	Rods	0	1	0	0.445555	0.000117912
rad21a	Bipolar	0	1	0	0.298976	0.000215588
rad21a	Cones	0	1	0	0.298976	0.000215588
rad21a	Amacrine	0	1	0	0.298976	0.000215588
rad21a	Horizontal	0	1	0	0.298976	0.000215588
sox11b	Bipolar	0	1	0	0.35384	0.000229283
sox11b	Cones	0	1	0	0.35384	0.000229283
sox11b	Rods	0	1	0	0.35384	0.000229283
trps1	Cones	0	1	0	0.289991	0.000278823
trps1	Rods	0	1	0	0.289991	0.000278823
creb1a	Cones	0	1	0	0.371469	0.000380432
creb1a	Rods	0	1	0	0.371469	0.000380432
mef2cb	Bipolar	0.00434783	1	0	-0.285488	0.000396825
mef2cb	Amacrine	0.00393185	1	0	-0.285488	0.000396825
mef2cb	RGCs	0.0032	1	0	-0.285488	0.000396825
foxo1a	Bipolar	0.00652174	1	0	-0.516842	0.000419509
foxo1a	Amacrine	0.00131062	1	0	-0.516842	0.000419509
foxo1a	RGCs	0.0096	1	0	-0.516842	0.000419509
foxo1a	RPCs	0.0217391	1	0	-0.516842	0.000419509
jun	RPCs	0	1	0	-0.361715	0.00060319
hlfa	Amacrine	0	1	0	0.328785	0.000641899
nono	Bipolar	0	1	0	0.215029	0.000981026
nono	Cones	0	1	0	0.215029	0.000981026
sox11a	Bipolar	0	1	0	0.242064	0.0014251
sox11a	Rods	0	1	0	0.242064	0.0014251
ewsr1b	Bipolar	0	1	0	0.261432	0.0014962
ewsr1b	Horizontal	0	1	0	0.261432	0.0014962
hsf2	Cones	0	1	0	0.235504	0.00179359
hsf2	RGCs	0	1	0	0.235504	0.00179359
hsf2	Rods	0	1	0	0.235504	0.00179359
nfe2l3	Bipolar	0	1	0	0.286564	0.00180197
nfe2l3	Horizontal	0	1	0	0.286564	0.00180197
parp1	Bipolar	0	1	0	0.291273	0.00198211
parp1	Amacrine	0	1	0	0.291273	0.00198211
myca	Cones	0	1	0	0.287638	0.0026867
thrab	Amacrine	0.00262123	1	0	-0.451534	0.00272307
thrab	RGCs	0.0048	1	0	-0.451534	0.00272307
thrab	RPCs	0.00167224	1	0	-0.451534	0.00272307
vax2	Amacrine	0	1	0	0.314559	0.00422145
ilf3a	Bipolar	0	1	0	0.228248	0.00435993
ilf3a	Cones	0	1	0	0.228248	0.00435993
ilf3a	RGCs	0	1	0	0.228248	0.00435993
ilf3a	Rods	0	1	0	0.228248	0.00435993
ilf3a	Horizontal	0	1	0	0.228248	0.00435993
smarca5	Bipolar	0	1	0	0.244899	0.00501085
smarca5	Amacrine	0	1	0	0.244899	0.00501085
smarca5	Horizontal	0	1	0	0.244899	0.00501085
mxi1	Rods	0	1	0	0.217463	0.006021
pax6b	Bipolar	0.0108696	1	0	0.290256	0.00640989
pax6b	Cones	0.00311526	1	0	0.290256	0.00640989
sox12	Cones	0	1	0	0.289972	0.00677536
nrf1	Bipolar	0	1	0	0.210163	0.00704304
nrf1	Cones	0	1	0	0.210163	0.00704304
nrf1	Horizontal	0	1	0	0.210163	0.00704304
nrf1	MG	0	1	0	0.210163	0.00704304
arid3a	Bipolar	0	1	0	-0.205505	0.00848591
arid3a	Cones	0	1	0	-0.205505	0.00848591
arid3a	Rods	0	1	0	-0.205505	0.00848591
tcf7l1a	Bipolar	0	1	0	0.262036	0.0113286
tcf7l1a	Horizontal	0	1	0	0.262036	0.0113286
mybl2a	Bipolar	0	1	0	0.204513	0.0184602
mybl2a	Cones	0	1	0	0.204513	0.0184602
mybl2a	Amacrine	0	1	0	0.204513	0.0184602
mybl2a	RGCs	0	1	0	0.204513	0.0184602
mybl2a	Rods	0	1	0	0.204513	0.0184602
mybl2a	Horizontal	0	1	0	0.204513	0.0184602
mybl2a	MG	0	1	0	0.204513	0.0184602
atoh7	Rods	0	1	0	0.51811	0.022545
znf281b	Bipolar	0	1	0	0.21234	0.0246765
znf281b	Cones	0	1	0	0.21234	0.0246765
znf281b	Amacrine	0	1	0	0.21234	0.0246765
znf281b	RGCs	0	1	0	0.21234	0.0246765
znf281b	Rods	0	1	0	0.21234	0.0246765
znf281b	Horizontal	0	1	0	0.21234	0.0246765
znf281b	MG	0	1	0	0.21234	0.0246765
nr2f6b	Bipolar	0	1	0	-0.219613	0.0277989
nr2f6b	Amacrine	0	1	0	-0.219613	0.0277989
nr2f6b	RPCs	0	1	0	-0.219613	0.0277989
camta1b	Cones	0	1	0	-0.360517	0.0311538
si:ch211-117k10.3	Bipolar	0	1	0	-0.290633	0.0336081
si:ch211-117k10.3	Cones	0	1	0	-0.290633	0.0336081
si:ch211-117k10.3	Amacrine	0	1	0	-0.290633	0.0336081
si:ch211-117k10.3	RGCs	0	1	0	-0.290633	0.0336081
[truncated: 785 more rows]
